# Supplementary material for: Emerging contemporary monetary policy issues in Africa: An application of wavelet and quantile techniques to climatic shocks on inflation
Source: PLoS One. 2025 May 7;20(5):e0319797. doi: 10.1371/journal.pone.0319797 (PMC12057891; doi:10.1371/journal.pone.0319797)
Supplement: S1 Data — (XLSX) [file pone.0319797.s001.xlsx]

## Sheet: Sheet1
country	months	period	climate	cpi_food	cpi_head	food_inflation	TBR	exch	head_inflation
Algeria	January	2001-01-01	0.811	52.3057	56.9806	-1.2116	6	74.8127	-1.04167
Algeria	February	2001-02-01	-0.505	51.6138	56.2761	-0.255511	5.96	75.745	-0.177305
Algeria	March	2001-03-01	4.332	52.2344	56.908	0.884306	5.94	76.4536	0.886525
Algeria	April	2001-04-01	1.441	52.0004	56.6698	2.40253	5.93	77.3773	2.34657
Algeria	May	2001-05-01	1.347	53.3853	58.0787	5.63699	5.93	78.3376	5.25362
Algeria	June	2001-06-01	2.311	53.314	58.0062	7.02207	5.9	79.1715	6.61765
Algeria	July	2001-07-01	2.295	52.3973	57.0738	6.76855	5.86	79.3581	6.33147
Algeria	August	2001-08-01	1.559	52.6824	57.3639	5.73264	5.8	76.9608	5.3211
Algeria	September	2001-09-01	2.406	53.0287	57.7161	5.65297	5.77	76.4547	5.29197
Algeria	October	2001-10-01	3.686	53.3242	58.0166	6.34926	5.75	76.7019	5.83942
Algeria	November	2001-11-01	1.323	54.8645	59.5809	7.80557	5.69	77.6944	7.38739
Algeria	December	2001-12-01	0.928	55.8044	60.5341	8.09785	5.69	77.5126	7.46004
Algeria	January	2002-01-01	-0.179	53.909	60.5237	3.06524	4.75	77.8893	6.14035
Algeria	February	2002-02-01	0.581	54.3297	59.8192	5.26194	4.5	78.9218	6.2167
Algeria	March	2002-03-01	1.973	53.9616	59.4255	3.30651	3.8	79.7055	4.39367
Algeria	April	2002-04-01	1.133	53.1726	58.431	2.25436	2.6	80.1848	2.99824
Algeria	May	2002-05-01	1.898	52.226	58.317	-2.17171	2.75	80.0854	0.344234
Algeria	June	2002-06-01	1.515	51.2793	57.4882	-3.81649	2.65	79.9995	-0.862069
Algeria	July	2002-07-01	1.969	52.1734	57.1567	-0.427356	2.6	79.9152	0.175131
Algeria	August	2002-08-01	1.529	52.2785	57.4053	-0.766516	2.45	79.9783	0
Algeria	September	2002-09-01	1.633	52.4889	57.8922	-1.01785	2.3	79.9378	0.34662
Algeria	October	2002-10-01	1.284	52.7519	57.7886	-1.07321	2.15	79.9214	-0.344828
Algeria	November	2002-11-01	1.23	53.4882	59.1873	-2.50858	2	79.8512	-0.671141
Algeria	December	2002-12-01	2.281	53.1201	59.6017	-4.81033	1.8	79.7926	-1.4876
Algeria	January	2003-01-01	0.516	52.2785	59.2287	-3.02439	1.69	79.6764	-2.14876
Algeria	February	2003-02-01	-0.57	53.646	59.353	-1.25847	1.58	79.6406	-0.668896
Algeria	March	2003-03-01	1.151	53.0675	58.8039	-1.65692	1.5	79.6639	-1.0101
Algeria	April	2003-04-01	1.796	53.5934	58.9593	0.791296	2.8	79.6602	1.0274
Algeria	May	2003-05-01	2.135	54.3823	60.1197	4.1289	1.75	79.4637	3.08748
Algeria	June	2003-06-01	1.861	55.2238	60.2129	7.69231	2	79.2982	4.69565
Algeria	July	2003-07-01	2.537	54.9608	58.8454	5.34274	1.39	77.8519	2.7972
Algeria	August	2003-08-01	1.256	55.6446	59.7363	6.43863	1.69	77.7978	4.00697
Algeria	September	2003-09-01	1.55	55.8549	60.7206	6.41283	1.56	77.6679	4.83592
Algeria	October	2003-10-01	3.459	56.6439	60.9588	7.37787	1.5	76.3751	5.53633
Algeria	November	2003-11-01	1.463	56.9068	62.2849	6.39135	1.35	71.3816	5.23649
Algeria	December	2003-12-01	0.456	55.8549	61.9534	5.14851	1.25	70.2624	4.02685
Algeria	January	2004-01-01	0.783	56.5913	62.9065	8.2495	1.18	71.6529	6.25
Algeria	February	2004-02-01	1.641	56.4335	61.8208	5.19608	1.05	71.4342	4.0404
Algeria	March	2004-03-01	1.724	57.8535	62.5843	9.01883	1.02	71.4562	6.46259
Algeria	April	2004-04-01	1.044	58.0639	62.1917	8.34151	0.95	71.5072	5.42373
Algeria	May	2004-05-01	-0.679	57.538	62.3937	5.80271	0.8	71.5148	3.82696
Algeria	June	2004-06-01	1.037	56.749	61.5152	2.76191	0.55	71.459	2.15947
Algeria	July	2004-07-01	0.728	56.8542	60.5879	3.44498	0.38	71.7863	3.06122
Algeria	August	2004-08-01	1.797	56.4335	60.7237	1.41777	0.22	72.6163	1.67504
Algeria	September	2004-09-01	0.467	58.1691	62.8112	4.14313	2.06	72.5972	3.45964
Algeria	October	2004-10-01	3.231	58.5898	62.8496	3.43547	1.9	72.9911	2.95082
Algeria	November	2004-11-01	-0.035	57.4854	63.3241	1.01664	0.15	73.0315	1.60514
Algeria	December	2004-12-01	0.807	56.6965	63.1842	1.50659	0.15	72.6811	1.93548
Algeria	January	2005-01-01	-1.721	58.3742	64.761	3.15056	1.1	72.6676	3.02067
Algeria	February	2005-02-01	-1.679	58.0955	65.1201	2.94501	0.6	72.776	5.33981
Algeria	March	2005-03-01	2.281	58.7003	65.4214	1.46364	0.5	72.4317	4.47284
Algeria	April	2005-04-01	2.421	59.1421	65.6357	1.85688	0.69	72.9271	5.46624
Algeria	May	2005-05-01	3.388	57.3118	64.7436	-0.393053	0.6	73.4457	3.6859
Algeria	June	2005-06-01	1.074	56.5492	64.5409	-0.352178	0.6	73.9264	4.87805
Algeria	July	2005-07-01	2.321	55.066	64.1064	-3.14524	0.9	73.1903	5.77558
Algeria	August	2005-08-01	1.289	54.9083	63.8863	-2.7027	0.55	73.6652	5.27183
Algeria	September	2005-09-01	0.913	54.6716	63.8284	-6.01266	0.48	73.2956	1.59236
Algeria	October	2005-10-01	2.659	55.3132	64.1354	-5.59246	0.5	73.4165	2.07006
Algeria	November	2005-11-01	1.715	55.5394	64.0891	-3.38518	1.2	74.0588	1.26382
Algeria	December	2005-12-01	0.27	56.3704	64.5814	-0.575139	1.3	73.5148	2.21519
Algeria	January	2006-01-01	-1.092	57.5537	65.1665	-1.40553	2.23	73.0752	0.617284
Algeria	February	2006-02-01	-0.281	57.1119	64.9637	-1.69292	2.24	73.2182	-0.15361
Algeria	March	2006-03-01	2.264	58.4952	65.6067	-0.349431	2.25	74.0224	0.30581
Algeria	April	2006-04-01	3.872	59.9888	66.2729	1.43175	2.24	73.127	1.06707
Algeria	May	2006-05-01	2.896	59.6838	66.1454	4.13875	2.3	72.163	2.16383
Algeria	June	2006-06-01	1.497	59.0053	65.879	4.34338	2.3	73.3709	2.17054
Algeria	July	2006-07-01	1.557	57.6589	65.3924	4.70869	2.3	73.3469	2.02808
Algeria	August	2006-08-01	1.689	58.532	65.9774	6.59962		72.3466	3.28638
Algeria	September	2006-09-01	0.294	59.5576	66.4698	8.93699	2.1	72.0547	4.23197
Algeria	October	2006-10-01	2.667	60.7935	67.1128	9.90777	2.04	72.2519	4.68019
Algeria	November	2006-11-01	1.43	59.81	66.7131	7.68939	1.87	71.711	4.05616
Algeria	December	2006-12-01	0.351	60.52	67.0606	7.36145	1.65	71.0716	3.86997
Algeria	January	2007-01-01	1.217	59.6733	66.7131	3.68272	2.2	71.4982	2.30061
Algeria	February	2007-02-01	2.029	60.1729	67.1128	5.35961	2.25	71.366	3.23077
Algeria	March	2007-03-01	0.104	61.1827	67.6167	4.5945	2	71.0443	3.04878
Algeria	April	2007-04-01	1.338	60.5832	67.3329	0.990707	1.46	70.5412	1.5083
Algeria	May	2007-05-01	1.067	59.9415	67.0259	0.431794	0.99	70.4897	1.36157
Algeria	June	2007-06-01	1.746	62.0926	68.0396	5.23219	0.79	70.2473	3.18665
Algeria	July	2007-07-01	1.262	63.0446	68.532	9.34051	0.48	68.9819	4.74006
Algeria	August	2007-08-01	1.31	63.6494	68.8621	8.74292	.	67.7135	4.39394
Algeria	September	2007-09-01	1.846	65.8426	70.0612	10.5528	0.23	68.1568	5.41353
Algeria	October	2007-10-01	2.001	66.4632	70.4203	9.32607	0.14	67.5758	4.91803
Algeria	November	2007-11-01	0.722	65.2114	69.928	9.03095	0.28	66.8223	4.7976
Algeria	December	2007-12-01	0.085	65.9109	70.2813	8.90762	0.33	67.0718	4.769
Algeria	January	2008-01-01	-0.239	64.6802	69.7368	8.39062	1.53	66.8474	4.49775
Algeria	February	2008-02-01	0.827	65.7532	70.3335	9.27366	0.63	66.7689	4.769
Algeria	March	2008-03-01	1.702	67.8569	71.5847	10.9086	0.31	65.6725	5.91716
Algeria	April	2008-04-01	2.369	67.8674	71.602	12.0236	0.24	64.9695	6.3893
Algeria	May	2008-05-01	1.715	67.4993	71.492	12.6086	0.17	63.4761	6.71642
Algeria	June	2008-06-01	1.416	66.1108	70.8374	6.47129	0.15	62.3983	4.11765
Algeria	July	2008-07-01	2.404	65.0116	70.3161	3.12005	0.13	61.4996	2.62774
Algeria	August	2008-08-01	1.446	67.1785	72.0133	5.54454	0.13	61.0767	4.49927
Algeria	September	2008-09-01	1.712	69.4505	73.334	5.47967	0.09	60.9788	4.56491
Algeria	October	2008-10-01	1.205	69.4453	73.3398	4.48682	0.24	62.2584	4.11932
Algeria	November	2008-11-01	-0.18	69.6241	73.5715	6.76668	0.2	68.133	5.29328
Algeria	December	2008-12-01	-0.472	69.8608	73.6989	5.99266	0.19	70.9144	4.83642
Algeria	January	2009-01-01	0.332	69.5031	73.5541	7.4565	1	71.3942	5.59541
Algeria	February	2009-02-01	0.283	71.3281	74.6721	8.47864	0.8	72.2223	6.25889
Algeria	March	2009-03-01	1.582	72.9586	75.5931	7.51821	0.49	72.9287	5.58659
Algeria	April	2009-04-01	0.066	73.2952	75.7727	7.99752	0.3	73.1233	5.86592
Algeria	May	2009-05-01	1.308	69.5505	74.0523	3.0388	0.17	72.6256	3.63636
Algeria	June	2009-06-01	1.729	69.7503	74.2898	5.50517	1.18	73.169	4.9435
Algeria	July	2009-07-01	2.351	71.6384	75.4425	10.1934	1.23	73.2694	7.25462
Algeria	August	2009-08-01	1.506	74.1261	76.6937	10.3421	.	72.9897	6.52778
Algeria	September	2009-09-01	-0.205	75.9932	77.5973	9.42067	0.97	72.5953	5.8663
Algeria	October	2009-10-01	1.748	76.293	77.7537	9.86065	0.5	72.2669	6.13915
Algeria	November	2009-11-01	1.261	76.3614	77.9449	9.67669	0.38	72.2505	5.84239
Algeria	December	2009-12-01	3.058	76.2246	77.9391	9.10939	0.35	72.9341	5.69878
Algeria	January	2010-01-01	2.178	74.8625	77.3425	7.71094	0.45	72.9231	5.02717
Algeria	February	2010-02-01	3.976	75.4357	77.7711	5.75874	0.38	73.5226	4.14993
Algeria	March	2010-03-01	3.392	76.2667	78.3678	4.53431	0.35	73.4539	3.7037
Algeria	April	2010-04-01	3.754	74.6205	77.6379	1.80827	0.33	73.6161	2.37467
Algeria	May	2010-05-01	1.099	76.2878	78.6979	9.68693	0.31	74.8382	6.20783
Algeria	June	2010-06-01	1.511	76.4929	78.8254	9.66672	0.28	75.6394	6.05653
Algeria	July	2010-07-01	2.005	74.2839	78.4315	3.69283	0.29	74.9686	3.97878
Algeria	August	2010-08-01	1.674	76.8768	79.729	3.7108	0.31	75.4292	3.91134
Algeria	September	2010-09-01	1.271	76.2878	79.5205	0.38757	0.3	75.3622	2.44845
Algeria	October	2010-10-01	1.629	77.1398	79.9433	1.10989	0.27	74.246	2.69923
Algeria	November	2010-11-01	1.751	78.3863	80.6153	2.6517	0.25	74.246	3.46598
Algeria	December	2010-12-01	2.64	77.2397	80.065	1.33168	0.24	74.3865	2.82413
Algeria	January	2011-01-01	1.473	77.0399	80.1055	2.90853	0.23	73.3933	3.62225
Algeria	February	2011-02-01	-0.743	77.4922	80.4763	2.72607	0.23	72.8748	3.47044
Algeria	March	2011-03-01	1.77	77.7762	81.0613	1.97917	0.22	72.3133	3.44388
Algeria	April	2011-04-01	2.214	77.8445	81.1598	4.32055	0.22	71.7144	4.63918
Algeria	May	2011-05-01	1.138	78.8701	81.7506	3.38504	0.22	72.1663	3.93901
Algeria	June	2011-06-01	0.827	78.3442	81.7332	2.42024	0.22	71.9411	3.6802
Algeria	July	2011-07-01	1.778	79.3698	82.5268	6.8465	0.2	72.1261	5.22959
Algeria	August	2011-08-01	1.509	82.3571	84.2878	7.12869	0.2	72.0939	5.77164
Algeria	September	2011-09-01	2.479	80.6426	83.5985	5.70838	0.18	73.3364	5.15723
Algeria	October	2011-10-01	0.337	81.8838	84.3109	6.14986	0.17	73.6152	5.50688
Algeria	November	2011-11-01	1.413	81.0949	84.5832	3.45545	0.2	74.8399	4.96278
Algeria	December	2011-12-01	0.298	80.0535	84.1951	3.64292	0.25	74.8399	5.1186
Algeria	January	2012-01-01	-1.178	83.7824	86.1414	8.75205	0.41	76.2329	7.49064
Algeria	February	2012-02-01	-2.799	86.6488	87.995	11.8162	0.43	74.7916	9.31677
Algeria	March	2012-03-01	0.138	88.8525	89.2694	14.2413	0.51	74.4193	10.111
Algeria	April	2012-04-01	1.07	90.1989	90.0688	15.8705	0.55	74.1482	10.9606
Algeria	May	2012-05-01	2.353	87.7743	89.0898	11.2897	0.58	75.0036	8.92421
Algeria	June	2012-06-01	3.115	86.775	88.8234	10.7613	0.6	77.7197	8.69033
Algeria	July	2012-07-01	2.332	87.8479	89.2983	10.6819	0.63	80.6906	8.24242
Algeria	August	2012-08-01	1.811	89.9044	90.3468	9.16406	0.64	81.1461	7.11744
Algeria	September	2012-09-01	1.221	90.7511	90.8855	12.5351	0.6	79.4696	8.73206
Algeria	October	2012-10-01	2.686	94.3907	92.6522	15.2739	0.45	79.2075	9.96441
Algeria	November	2012-11-01	2.947	90.8195	91.4242	11.9917	0.27	79.4157	8.03783
Algeria	December	2012-12-01	0.714	91.4717	91.8007	14.2632	0.2	78.1868	9.02613
Algeria	January	2013-01-01	0.219	92.5551	92.8724	10.4708	0.17	77.9321	7.89779
Algeria	February	2013-02-01	-0.914	91.8135	92.7333	5.96055	0.19	77.8611	5.34091
Algeria	March	2013-03-01	2.901	92.9233	93.2083	4.58151	0.51	78.7383	4.3673
Algeria	April	2013-04-01	2.101	92.0239	92.826	2.02332	0.22	78.6664	2.99667
Algeria	May	2013-05-01	1.278	90.5828	92.1657	3.19971	0.23	78.8896	3.47924
Algeria	June	2013-06-01	0.791	91.8714	92.8087	5.87308	0.23	78.7423	4.5045
Algeria	July	2013-07-01	1.645	91.519	92.4379	4.17889	0.23	79.384	3.47144
Algeria	August	2013-08-01	0.412	93.0285	93.3068	3.4749	0.24	80.3006	3.32226
Algeria	September	2013-09-01	0.953	91.8241	92.8608	1.18227	0.24	81.5903	2.20022
Algeria	October	2013-10-01	3.847	91.5348	92.7681	-3.02557	0.23	81.3421	0.107875
Algeria	November	2013-11-01	0.704	90.93	92.0267	0.121612	0.24	80.3171	0.656455
Algeria	December	2013-12-01	-0.05	92.5972	92.855	1.23045	0.24	78.6569	1.19826
Algeria	January	2014-01-01	1.405	93.8489	93.4922	1.39789	0.24	78.1073	0.645856
Algeria	February	2014-02-01	0.988	92.4447	93.2547	0.687403	0.23	77.9306	0.647249
Algeria	March	2014-03-01	0.301	93.4703	94.0135	0.588635	0.23	77.644	0.858369
Algeria	April	2014-04-01	2.812	92.1501	93.4574	0.137166	0.24	78.5992	0.75431
Algeria	May	2014-05-01	2.378	92.4552	93.7413	2.067	0.28	78.7997	1.6269
Algeria	June	2014-06-01	0.846	95.8054	95.4037	4.28212	0.27	79.294	2.80172
Algeria	July	2014-07-01	2.051	95.0902	95.508	3.90207	0.3	79.8322	3.35498
Algeria	August	2014-08-01	2.161	95.5372	95.8498	2.69674	0.3	80.3249	2.67953
Algeria	September	2014-09-01	2.874	96.7153	96.5217	5.32677	0.32	81.1859	3.87513
Algeria	October	2014-10-01	2.446	100.681	98.4506	9.99196	0.34	83.4736	6.14224
Algeria	November	2014-11-01	2.343	99.2872	97.9061	9.19082	0.35	84.7706	6.41304
Algeria	December	2014-12-01	-0.092	98.7244	97.7323	6.61706	0.35	86.9862	5.16685
Algeria	January	2015-01-01	-0.524	99.1399	97.8424	5.63775	0.37	92.9012	4.59893
Algeria	February	2015-02-01	-0.565	99.3766	98.4738	7.49843	0.38	93.9586	5.57342
Algeria	March	2015-03-01	-0.288	100.25	99.1747	7.25298	0.42	96.4794	5.53191
Algeria	April	2015-04-01	3.068	98.94	98.8445	7.3683	0.44	98.0243	5.66845
Algeria	May	2015-05-01	3.114	99.3503	99.2616	7.45776	0.46	98.3472	5.97652
Algeria	June	2015-06-01	0.899	100.029	99.7134	4.40821	0.5	98.5561	4.50734
Algeria	July	2015-07-01	1.043	97.5095	99.0415	2.54425	0.53	99.5452	3.66492
Algeria	August	2015-08-01	1.824	99.0505	100.125	3.6774	0.53	103.465	4.48852
Algeria	September	2015-09-01	1.414	103.432	102.413	6.94437	0.55	105.987	6.11399
Algeria	October	2015-10-01	2.708	102.075	101.99	1.38432	0.57	105.977	3.5533
Algeria	November	2015-11-01	1.232	99.8973	101.254	0.614472	0.6	107.783	3.47293
Algeria	December	2015-12-01	0.944	101.086	101.996	2.39199	0.62	107.274	4.40123
Algeria	January	2016-01-01	2.274	101.112	102.772	1.98939	0.63	107.441	5.11247
Algeria	February	2016-02-01	1.629	99.1925	102.563	-0.185234	0.66	106.549	4.16244
Algeria	March	2016-03-01	-0.016	101.154	104.475	0.902366	0.79	109.542	5.34274
Algeria	April	2016-04-01	3.59	102.864	105.465	3.96555	0.91	108.768	6.78138
Algeria	May	2016-05-01	2.465	103.226	106.184	3.90153	1.06	109.787	6.94864
Algeria	June	2016-06-01	1.925	105.919	107.62	5.88885	1.24	110.145	7.92377
Algeria	July	2016-07-01	1.37	104.462	107.105	7.13053	1.36	110.609	8.18182
Algeria	August	2016-08-01	0.769	104.483	107.551	5.48505	1.49	109.47	7.49251
Algeria	September	2016-09-01	1.606	104.789	107.956	1.31191	1.55	109.316	5.46875
Algeria	October	2016-10-01	3.285	102.9	107.244	0.808945	1.55	110.172	5.09804
Algeria	November	2016-11-01	1.605	105.293	108.883	5.40171	1.55	110.618	7.50247
Algeria	December	2016-12-01	1.668	105.435	109.092	4.30281	1.55	110.9	6.96078
Algeria	January	2017-01-01	-1.71	108.044	111.067	6.85566	1.55	110.047	8.07393
Algeria	February	2017-02-01	2.049	106.382	110.424	7.24814	1.55	109.926	7.60234
Algeria	March	2017-03-01	2.046	108.328	111.704	7.09198	1.55	109.877	6.88995
Algeria	April	2017-04-01	2.078	108.833	112.11	5.80325	1.55	109.948	6.25592
Algeria	May	2017-05-01	3.982	107.613	111.692	4.24925	1.55	108.937	5.17891
Algeria	June	2017-06-01	1.971	107.876	112.011	1.84716	1.55	108.401	4.08922
Algeria	July	2017-07-01	1.721	104.341	110.418	-0.115799	1.56	108.721	3.08123
Algeria	August	2017-08-01	1.621	108.133	112.393	3.49341	1.75	109.624	4.46097
Algeria	September	2017-09-01	1.393	110.295	113.616	5.25497	2	111.745	5.18519
Algeria	October	2017-10-01	0.911	111.442	114.218	8.30054	2.07	114.135	6.52985
Algeria	November	2017-11-01	0.665	110.732	114.177	5.16484	2.1	115.073	4.86685
Algeria	December	2017-12-01	-0.22	111.016	114.473	5.29256	2.17	115.242	4.94959
Algeria	January	2018-01-01	1.469	110.006	115.035	1.8157	2.2	114.297	3.51035
Algeria	February	2018-02-01	-0.411	107.897	114.369	1.42384	2.23	113.861	3.62319
Algeria	March	2018-03-01	1.974	109.417	115.226	1.005	2.25	114.035	3.13339
Algeria	April	2018-04-01	2.107	110.653	115.892	1.67206	2.25	114.216	3.38983
Algeria	May	2018-05-01	0.87	114.776	118.001	6.65657	2.28	115.974	5.64011
Algeria	June	2018-06-01	1.044	117.08	119.281	8.53201	2.3	116.967	6.51786
Algeria	July	2018-07-01	3.359	111.82	116.993	7.1677	2.38	117.677	5.97826
Algeria	August	2018-08-01	0.471	112.504	117.526	4.04183	2.43	118.399	4.53737
Algeria	September	2018-09-01	1.401	112.751	117.902	2.22688	2.49	117.991	3.78521
Algeria	October	2018-10-01	1.241	115.434	119.31	3.58205	2.5	118.67	4.46585
Algeria	November	2018-11-01	1.466	113.835	118.777	2.80232	2.5	118.518	4.02802
Algeria	December	2018-12-01	1.124	110.868	117.566	-0.132651	2.5	118.52	2.70742
Algeria	January	2019-01-01	-0.909	111.489	118.018	1.34825	2.5	118.331	2.6087
Algeria	February	2019-02-01	-1.238	110.022	117.444	1.96929	2.69	118.618	2.62238
Algeria	March	2019-03-01	0.744	112.004	118.545	2.36493	2.9	118.924	2.86458
Algeria	April	2019-04-01	0.991	111.81	118.562	1.04568	2.92	119.308	2.32959
Algeria	May	2019-05-01	1.559	113.051	119.733	-1.503	2.94	119.512	1.44068
Algeria	June	2019-06-01	1.733	111.91	119.397	-4.41579	2.97	119.057	0.0838223
Algeria	July	2019-07-01	2.219	109.175	118.562	-2.36583	2.98	119.252	1.36752
Algeria	August	2019-08-01	2.233	111.305	119.808	-1.06587	2.98	119.659	1.95745
Algeria	September	2019-09-01	1.996	113.856	121.273	0.979569	2.97	120.119	2.8838
Algeria	October	2019-10-01	2.001	113.335	121.146	-1.81793	3	119.933	1.5088
Algeria	November	2019-11-01	0.832	110.963	120.399	-2.52264	3	119.899	1.3468
Algeria	December	2019-12-01	2.22	110.616	120.428	-0.227704	3	119.633	2.38095
Algeria	January	2020-01-01	-0.023	110.169	120.289	-1.18407	3	119.64	1.94915
Algeria	February	2020-02-01	2.185	108.439	119.588	-1.43888	3	120.527	1.87394
Algeria	March	2020-03-01	1.638	111.126	121.071	-0.784185	3	121.351	2.19409
Algeria	April	2020-04-01	2.854	111.71	121.412	-0.089374	3	127.598	2.36088
Algeria	May	2020-05-01	2.809	114.008	122.588	0.846709	3	128.692	2.42272
Algeria	June	2020-06-01	2.028	113.824	122.785	1.71069	3	128.742	2.84757
Algeria	July	2020-07-01	1.781	109.864	121.441	0.631082	3	128.436	2.36088
Algeria	August	2020-08-01	2.133	109.217	121.58	-1.87592	3	128.339	1.5025
Algeria	September	2020-09-01	1.832	111.594	122.959	-1.98633	3	128.799	1.40148
Algeria	October	2020-10-01	1.909	115.423	125.021	1.84231	3	128.904	3.22048
Algeria	November	2020-11-01	1.492	113.572	124.535	2.35093	3	128.696	3.40532
Algeria	December	2020-12-01	1.652	113.34	124.662	2.46291	3	131.596	3.57143
Algeria	January	2021-01-01	1.99	114.518	125.38	3.94806	3	132.674	4.2394
Algeria	February	2021-02-01	2.087	115.255	125.907	6.28577	3	132.936	5.26756
Algeria	March	2021-03-01	0.78	119.452	128.178	7.49207	3	133.737	5.86292
Algeria	April	2021-04-01	3.113	122.592	130.124	9.74105	3	132.954	7.16639
Algeria	May	2021-05-01	3.641	121.776	129.98	6.81367	3	133.532	6.03589
Algeria	June	2021-06-01	3.206	120.157	129.377	5.56326	3	134.002	5.37459
Algeria	July	2021-07-01	2.92	121.403	130.298	10.5031	3	134.885	7.33114
Algeria	August	2021-08-01	2.494	124.427	132.152	13.9266	3	135.338	8.71711
Algeria	September	2021-09-01	3.31	129.087	134.787	15.6754	3	136.459	9.5935
Algeria	October	2021-10-01	1.835	132.08	136.467	14.4309	3	137.133	9.2
Algeria	November	2021-11-01	1.291	129.986	136.114	14.4531	3	138.223	9.31727
Algeria	December	2021-12-01	1.453	127.504	135.239	12.4965	3	138.895	8.42021
Algeria	January	2022-01-01	-0.535	129.718	136.705	13.2727	3	139.543	9.01116
Algeria	February	2022-02-01	1.314	130.754	137.493	13.448	2.99	140.546	9.21366
Algeria	March	2022-03-01	1.168	135.535	140.105	13.4642	2.99	142.489	9.28237
Algeria	April	2022-04-01	1.396	141.389	143.129	15.3331	2.99	143.568	9.99231
Algeria	May	2022-05-01	1.561	138.912	142.37	14.071	2.99	145.571	9.53846
Algeria	June	2022-06-01	3.006	140.453	143.378	16.8914	2.99	145.806	10.8192
Algeria	July	2022-07-01	1.761	137.691	142.521	13.4168	2.99	146.314	9.36301
Algeria	August	2022-08-01	2.249	142.551	145.162	14.5659	2.99	142.451	9.83359
Algeria	September	2022-09-01	3.085	143.866	146.442	11.4488	2.99	140.56	8.60534
Algeria	October	2022-10-01	2.931	145.938	147.496	10.4926	2.99	140.263	8.05861
Algeria	November	2022-11-01	1.917	144.513	147.236	11.1754	2.99	139.251	8.15577
Algeria	December	2022-12-01	4.147	144.813	147.809	13.5751	2.99	137.577	9.31953
Algeria	January	2023-01-01	0.01	147.526	149.437	13.7285	2.99	136.253	9.29042
Algeria	February	2023-02-01	0.146	150.424	151.065	15.0436	2.99	136.421	9.89091
Algeria	March	2023-03-01	3.357	155.789	154.245	14.9437	2.99	135.99	10.0642
Algeria	April	2023-04-01	2.865	161.269	157.297	14.0609	2.99	135.444	9.92313
Algeria	May	2023-05-01	0.714	159.434	156.799	14.7736	2.99	135.952	10.1124
Algeria	June	2023-06-01	1.45	157.856	156.475	12.3909	2.99	135.9	9.13529
Algeria	July	2023-07-01	3.715	155.857	155.878	13.1933	2.99	135.043	9.40351
Algeria	August	2023-08-01	1.924	162.416	159.273	13.9352	2.99	136.044	9.71074
Algeria	September	2023-09-01	2.48	163.904	160.362	13.9285	2.99	137.019	9.56284
Algeria	October	2023-10-01	3.451	161.906	159.568	10.9413	2.99	137.168	8.20339
Algeria	November	2023-11-01	3.033	162.284	160.379	12.2976	2.99	134.548	8.96739
Algeria	December	2023-12-01	1.665	159.66	159.394	10.2528	2.97	134.333	7.84844
Egypt	January	2001-01-01	0.899	20.4865	29.1758	0.824402	9.1	3.7	2.8169
Egypt	February	2001-02-01	-0.531	20.52	29.1758	1.07261	9.1	3.84	2.45614
Egypt	March	2001-03-01	2.584	20.6037	29.1995	1.0682	9.1	3.84	2.0979
Egypt	April	2001-04-01	0.681	20.5702	29.2945	0.655738	9.1	3.84	2.44755
Egypt	May	2001-05-01	0.495	20.587	29.3182	0.572831	9	3.841	2.09059
Egypt	June	2001-06-01	-0.38	20.6708	29.3657	0.899428	9.1	3.85	2.43902
Egypt	July	2001-07-01	0.915	20.788	29.4607	1.14099	9	3.85	2.43056
Egypt	August	2001-08-01	1.685	20.8215	29.4844	0.974817	8.8	4.14	2.07612
Egypt	September	2001-09-01	1.417	20.855	29.5319	0.973236	8.7	4.14	2.07612
Egypt	October	2001-10-01	-0.488	20.9723	29.6031	1.70593	8.6	4.14	2.42215
Egypt	November	2001-11-01	-0.327	20.9053	29.6268	1.05263	7.9	4.14	2.06897
Egypt	December	2001-12-01	0.047	21.0225	29.7455	1.78427	7.2	4.355	2.41379
Egypt	January	2002-01-01	-1.129	21.2235	29.888	3.59771	7.2	4.496	2.39726
Egypt	February	2002-02-01	1.197	21.2403	29.9355	3.5102	7.2	4.5	2.39726
Egypt	March	2002-03-01	1.258	21.3743	30.0067	3.73984	7.2	4.5	2.73973
Egypt	April	2002-04-01	0.045	21.4078	30.0067	4.07166	7.2	4.5	2.38908
Egypt	May	2002-05-01	-0.123	21.4916	30.1254	4.39382	7.2	4.5	2.73038
Egypt	June	2002-06-01	-0.252	21.5418	30.1729	4.21394	7.2	4.5	2.72109
Egypt	July	2002-07-01	2.312	21.6088	30.2203	3.94843	7.2	4.5	2.37288
Egypt	August	2002-08-01	1.718	21.6758	30.2678	4.10298	7.1	4.5	2.71186
Egypt	September	2002-09-01	2.296	21.8098	30.4102	4.57831	7	4.5	3.05085
Egypt	October	2002-10-01	0.811	21.8768	30.434	4.3131	6.6	4.5	2.7027
Egypt	November	2002-11-01	1.083	22.0108	30.5527	5.28846	6.1	4.5	3.37838
Egypt	December	2002-12-01	0.673	22.0443	30.6239	4.86056	5.5	4.5	3.0303
Egypt	January	2003-01-01	2.084	22.1616	30.7663	4.41989	6.3	4.5586	3.01003
Egypt	February	2003-02-01	-1.426	22.2788	30.8613	4.88959	7.5	5.4635	3.34448
Egypt	March	2003-03-01	-1.987	22.5301	31.075	5.40752	13.6	5.6505	3.66667
Egypt	April	2003-04-01	0.395	22.6976	31.1937	6.02504	12.1	5.8199	4
Egypt	May	2003-05-01	1.448	22.8819	31.3123	6.46921	10.1	5.9377	3.98671
Egypt	June	2003-06-01	0.895	22.9824	31.3836	6.6874	10.3	5.9868	3.97351
Egypt	July	2003-07-01	0.911	23.1332	31.5497	7.05426	9.9	6.094	4.30464
Egypt	August	2003-08-01	1.324	23.2169	31.7401	7.10974	9	6.1408	4.62046
Egypt	September	2003-09-01	1.108	23.4514	31.9577	7.52688	7.4	6.1397	5.26316
Egypt	October	2003-10-01	1.476	23.5854	32.1753	7.81011	6.9	6.1358	5.92105
Egypt	November	2003-11-01	1.028	23.6692	32.3929	7.53425	7.1	6.1352	5.88235
Egypt	December	2003-12-01	-0.005	23.9037	32.5833	8.43465	6.9	6.148	6.53595
Egypt	January	2004-01-01	0.401	24.636	33.2088	11.1652	6.8	6.1568	7.79221
Egypt	February	2004-02-01	0.412	25.7518	33.8888	15.5887	7	6.1674	9.70874
Egypt	March	2004-03-01	1.423	26.6236	34.4599	18.1689	7.9	6.1772	10.9325
Egypt	April	2004-04-01	0.04	26.8851	35.0039	18.4491	9.5	6.1819	12.1795
Egypt	May	2004-05-01	1.305	26.8851	35.0311	17.4952	10.5	6.1904	11.8211
Egypt	June	2004-06-01	-0.347	26.92	35.0583	17.1331	11.3	6.1938	11.7834
Egypt	July	2004-07-01	1.037	26.8503	35.3303	16.0683	11.2	6.1973	12.0635
Egypt	August	2004-08-01	0.33	26.7456	35.2759	15.199	10.9	6.2065	11.3565
Egypt	September	2004-09-01	0.45	25.4729	35.7654	8.61973	10.7	6.2175	11.875
Egypt	October	2004-10-01	0.931	26.2051	36.2278	11.1074	10.9	6.2322	12.4224
Egypt	November	2004-11-01	0.949	25.9611	36.1734	9.68293	10.2	6.2264	11.7284
Egypt	December	2004-12-01	0.212	26.1354	36.2822	9.33625	9.9	6.2075	11.3497
Egypt	January	2005-01-01	0.738	25.9959	36.3638	5.52017	9.7	5.8726	9.63855
Egypt	February	2005-02-01	0.793	25.7344	36.2278	-0.067705	9.1	5.7937	6.78466
Egypt	March	2005-03-01	0.604	26.0308	36.4182	-2.22659	10.8	5.7896	5.50725
Egypt	April	2005-04-01	0.56	26.1528	36.663	-2.72374	10.19	5.7867	4.85714
Egypt	May	2005-05-01	-0.596	26.3969	36.799	-1.81582	9.8	5.7866	5.14286
Egypt	June	2005-06-01	-0.044	26.2749	36.7174	-2.39637	9.1	5.7867	4.5584
Egypt	July	2005-07-01	1.043	26.4144	36.8534	-1.62338	9	5.7695	4.53258
Egypt	August	2005-08-01	1.447	26.5364	36.935	-0.782269	9.3	5.7624	4.53258
Egypt	September	2005-09-01	1.399	26.8154	37.0981	5.27036	9.2	5.7573	3.63128
Egypt	October	2005-10-01	-0.163	27.0595	37.3429	3.26015	9.316	5.751	3.03867
Egypt	November	2005-11-01	-0.723	27.1467	37.3973	4.56682	9.104	5.7519	3.31492
Egypt	December	2005-12-01	1.813	27.199	37.4245	4.06938	8.572	5.738	3.0303
Egypt	January	2006-01-01	1.035	27.2861	37.6149	4.96311	8.095	5.7275	3.2967
Egypt	February	2006-02-01	1.17	27.3559	37.6693	6.30081	8.05	5.7257	4.14365
Egypt	March	2006-03-01	0.849	27.3907	37.7509	5.22438	8.613	5.7314	3.84615
Egypt	April	2006-04-01	-0.082	27.6348	38.2677	5.66667	8.663	5.7396	4.35967
Egypt	May	2006-05-01	-0.197	28.4369	38.7844	7.72787	8.662	5.755	5.43478
Egypt	June	2006-06-01	0.623	29.3261	39.3828	11.6125	8.843	5.7534	7.35695
Egypt	July	2006-07-01	0.254	29.2912	39.9539	10.8911	8.861	5.7414	8.40108
Egypt	August	2006-08-01	1.888	29.2389	40.2259	10.184	8.846	5.7367	8.94309
Egypt	September	2006-09-01	1.582	29.9537	40.6339	11.7035	9.327	5.7326	9.43396
Egypt	October	2006-10-01	0.188	31.1393	41.749	15.0773	9.415	5.7299	11.7962
Egypt	November	2006-11-01	-1.515	31.3311	41.9394	15.4143	9.453	5.7162	12.0321
Egypt	December	2006-12-01	-0.625	31.5403	42.0754	15.9615	9.534	5.7086	12.5668
Egypt	January	2007-01-01	-0.094	31.488	42.2342	15.3994	9.442	5.6971	12.234
Egypt	February	2007-02-01	0.307	31.8029	42.4032	16.2562	8.372	5.6906	12.4668
Egypt	March	2007-03-01	0.407	32.0863	42.5721	17.1428	8.285	5.6921	12.6984
Egypt	April	2007-04-01	0.185	32.2122	42.6566	16.5639	7.531	5.6836	11.4883
Egypt	May	2007-05-01	0.991	32.0548	42.6143	12.7227	7.12	5.6822	9.79381
Egypt	June	2007-06-01	0.664	32.2752	42.6988	10.0565	6.781	5.6886	8.37563
Egypt	July	2007-07-01	1.025	32.5901	42.9945	11.2625	6.976	5.6721	7.5
Egypt	August	2007-08-01	1.293	33.3458	43.459	14.0462	7.817	5.6477	8.20896
Egypt	September	2007-09-01	0.162	34.8572	44.3459	16.3703	7.203	5.619	9.1133
Egypt	October	2007-10-01	1.066	34.2275	44.8105	9.91724	6.924	5.5322	7.43405
Egypt	November	2007-11-01	0.695	34.0071	44.7261	8.5409	7.124	5.5	6.68258
Egypt	December	2007-12-01	0.308	34.259	44.895	8.61957	6.852	5.52	6.65083
Egypt	January	2008-01-01	-0.627	35.7389	46.6688	13.5	5.993	5.5	10.6635
Egypt	February	2008-02-01	-1.216	37.1559	47.5135	16.8317	5.258	5.5	12.0283
Egypt	March	2008-03-01	2.977	38.6673	48.6961	20.5103	5.733	5.46	14.3192
Egypt	April	2008-04-01	1.117	39.2971	49.6675	21.9941	5.943	5.42	16.3934
Egypt	May	2008-05-01	0.252	40.714	51.019	27.0138	9.21	5.34	19.7183
Egypt	June	2008-06-01	1.532	41.0289	51.3146	27.122	9.675	5.34	20.1405
Egypt	July	2008-07-01	1.117	42.3199	52.4549	29.8551	10.306	5.31	22.093
Egypt	August	2008-08-01	1.6	43.6424	53.7219	30.8782	12.115	5.33	23.4483
Egypt	September	2008-09-01	1.952	43.7054	53.8909	25.3839	13.497	5.42	21.6704
Egypt	October	2008-10-01	-0.174	43.0756	53.8487	25.851	12.762	5.55	20.0893
Egypt	November	2008-11-01	1.172	42.9811	53.8064	26.3889	11.901	5.52	20.3579
Egypt	December	2008-12-01	1.65	41.7531	53.1307	21.875	11.369	5.5	18.2628
Egypt	January	2009-01-01	1.634	41.5327	53.3841	16.2115	11.369	5.52	14.3469
Egypt	February	2009-02-01	0.693	42.5088	53.9331	14.4068	10.511	5.57	13.4737
Egypt	March	2009-03-01	-0.67	43.5794	54.6089	12.7036	10.259	5.63	12.115
Egypt	April	2009-04-01	1.278	44.6815	55.538	13.7019	10.413	5.62	11.67
Egypt	May	2009-05-01	-0.849	45.8151	56.2138	12.529	10.176	5.61	10.1961
Egypt	June	2009-06-01	1.15	46.0355	56.4249	12.2026	10.156	5.6	9.94152
Egypt	July	2009-07-01	1.459	47.9877	57.692	13.3929	10.179	5.56568	9.90476
Egypt	August	2009-08-01	0.598	49.4992	59.1326	13.4199	9.629	5.52812	10.0559
Egypt	September	2009-09-01	1.326	51.3255	60.1039	17.4352	9.611	5.50396	11.5028
Egypt	October	2009-10-01	1.46	52.648	60.8932	22.2222	9.715	5.46267	13.197
Egypt	November	2009-11-01	0.178	52.4905	60.8325	22.1245	10.116	5.45036	13.0112
Egypt	December	2009-12-01	1.523	51.0736	60.3468	22.3228	9.842	5.47386	13.5593
Egypt	January	2010-01-01	3.068	51.5774	60.711	24.185	9.708	5.43729	13.6704
Egypt	February	2010-02-01	3.277	52.0082	60.8309	22.3468	9.629	5.47159	12.8015
Egypt	March	2010-03-01	2.835	52.7301	61.2333	20.9976	9.707	5.47502	12.0879
Egypt	April	2010-04-01	1.675	53.5947	61.6484	19.9482	9.743	5.51184	10.991
Egypt	May	2010-05-01	0.542	54.1669	61.928	18.2295	10.208	5.6042	10.1423
Egypt	June	2010-06-01	1.59	54.6002	62.1898	18.6045	10.179	5.66435	10.2837
Egypt	July	2010-07-01	1.687	56.67	63.7488	18.0926	10.159	5.6853	10.3986
Egypt	August	2010-08-01	2.508	60.2861	65.5678	21.7922	9.662	5.6811	10.9983
Egypt	September	2010-09-01	2.294	62.5865	66.6754	21.9404	9.422	5.6909	10.9817
Egypt	October	2010-10-01	3.042	62.4422	67.5889	18.6032	9.348	5.7148	11.0016
Egypt	November	2010-11-01	2.827	61.0605	67.038	16.3267	8.681	5.7442	10.1974
Egypt	December	2010-12-01	2.027	59.8922	66.5827	17.2664	9.277	5.7827	10.4478
Egypt	January	2011-01-01	1.193	61.3431	67.2617	18.9341	9.499	5.7973	10.8731
Egypt	February	2011-02-01	1.588	61.4735	67.3457	18.1997	10.941	5.8835	10.6908
Egypt	March	2011-03-01	0.107	63.5328	68.2669	20.4868	11.201	5.9187	11.6013
Egypt	April	2011-04-01	-0.293	65.2036	69.094	21.6607	11.348	5.9466	12.1753
Egypt	May	2011-05-01	0.15	64.9086	69.2349	19.8306	11.561	5.93453	11.7932
Egypt	June	2011-06-01	0.095	64.9915	69.5232	19.0318	12.095	5.9371	11.7363
Egypt	July	2011-07-01	1.458	66.1129	70.356	16.663	11.756	5.9452	10.5181
Egypt	August	2011-08-01	0.95	67.6821	71.1316	12.2681	11.995	5.9491	8.38415
Egypt	September	2011-09-01	0.83	68.1779	72.1514	8.93391	13.024	5.9508	8.24588
Egypt	October	2011-10-01	0.148	67.8632	72.3905	8.68162	12.242	5.9557	7.10059
Egypt	November	2011-11-01	-1.765	68.1356	73.1171	11.5871	14.258	5.9715	9.10448
Egypt	December	2011-12-01	0.042	67.7784	72.9415	13.1674	13.95	6.0039	9.45946
Egypt	January	2012-01-01	-1.022	68.1849	73.0475	11.1534	13.834	6.0226	8.46954
Egypt	February	2012-02-01	-0.036	69.1999	73.5336	12.5687	13.834	6.0226	9.21248
Egypt	March	2012-03-01	-1.107	70.4844	74.4291	10.9417	13.834	6.0223	8.93119
Egypt	April	2012-04-01	1.507	72.2696	75.1592	10.8369	13.938	6.029	8.82779
Egypt	May	2012-05-01	1.259	71.8939	74.9812	10.7618	14.388	6.028	8.3815
Egypt	June	2012-06-01	1.633	70.9593	74.5673	9.18238	14.753	6.0333	7.33813
Egypt	July	2012-07-01	2.169	71.44	74.8534	8.05765	14.196	6.0465	6.39205
Egypt	August	2012-08-01	1.516	73.2502	75.7305	8.22679	14.227	6.0664	6.46976
Egypt	September	2012-09-01	0.816	74.5356	76.639	9.32515	12.396	6.0794	6.09418
Egypt	October	2012-10-01	1.688	73.8625	77.2417	8.84035	12.414	6.0854	6.62983
Egypt	November	2012-11-01	1.765	71.8541	76.2279	5.45738	12.494	6.0898	4.24077
Egypt	December	2012-12-01	0.84	71.7139	76.3426	5.80646	12.964	6.1474	4.66392
Egypt	January	2013-01-01	1.476	73.5423	77.6305	7.85712	12.825	6.5456	6.30137
Egypt	February	2013-02-01	1.179	75.6672	79.5705	9.34578	12.723	6.7138	8.29932
Egypt	March	2013-03-01	2.599	76.7305	80.0777	8.86173	12.868	6.7712	7.66129
Egypt	April	2013-04-01	-0.102	78.7882	81.256	9.01984	13.018	6.86	8.1117
Egypt	May	2013-05-01	1.927	78.3493	81.1283	8.97908	14.008	6.9636	8.13333
Egypt	June	2013-06-01	0.65	79.9668	81.8401	12.6938	14.211	6.9906	9.65147
Egypt	July	2013-07-01	-0.039	81.3437	82.5474	13.8629	12.513	7.0065	10.1469
Egypt	August	2013-08-01	1.072	82.672	83.1102	12.8626	11.613	7.0187	9.77543
Egypt	September	2013-09-01	1.2	84.211	84.4142	12.9808	10.949	6.9053	10.1828
Egypt	October	2013-10-01	-1.093	85.1965	85.3093	15.3447	11.003	6.8857	10.4922
Egypt	November	2013-11-01	1.93	85.6118	86.1165	19.1468	10.662	6.8843	12.9921
Egypt	December	2013-12-01	0.366	84.2818	85.2408	17.525	11.003	6.8986	11.6645
Egypt	January	2014-01-01	1.929	87.2405	86.4513	18.6263	10.373	6.943	11.4691
Egypt	February	2014-02-01	1.184	87.5254	87.3403	15.6715	10.151	6.9562	9.67337
Egypt	March	2014-03-01	1.61	88.7105	87.7887	15.6131	10.226	6.9583	9.61298
Egypt	April	2014-04-01	1.79	89.3499	88.4645	13.4051	10.423	6.9781	8.85609
Egypt	May	2014-05-01	1.046	87.5233	87.8152	11.7091	10.423	7.0808	8.26141
Egypt	June	2014-06-01	0.469	89.0205	88.5512	11.3219	10.636	7.1429	8.31296
Egypt	July	2014-07-01	1.46	91.4465	91.6621	12.4199	11.912	7.1453	11.1515
Egypt	August	2014-08-01	1.963	92.2724	92.6631	11.6126	11.683	7.145	11.5523
Egypt	September	2014-09-01	1.613	94.1507	93.8001	11.8033	11.605	7.145	11.1374
Egypt	October	2014-10-01	0.043	95.0092	95.4066	11.5177	11.579	7.1463	11.8406
Egypt	November	2014-11-01	0.586	91.6643	93.9421	7.06972	11.573	7.1454	9.05923
Egypt	December	2014-12-01	1.978	91.3625	93.8742	8.40128	11.652	7.145	10.2113
Egypt	January	2015-01-01	0.26	92.268	94.8011	5.76288	11.11	7.2593	9.59538
Egypt	February	2015-02-01	0.227	94.542	96.5639	8.01662	10.849	7.5995	10.6529
Egypt	March	2015-03-01	1.264	96.828	98.0561	9.15057	11.179	7.6023	11.7312
Egypt	April	2015-04-01	-0.977	98.1156	98.1634	9.81051	11.227	7.6038	10.9605
Egypt	May	2015-05-01	-0.029	100.436	99.3302	14.7539	11.499	7.6058	13.0979
Egypt	June	2015-06-01	-0.196	98.7391	98.6357	10.9172	11.196	7.6056	11.2867
Egypt	July	2015-07-01	0.921	99.05	99.3403	8.31466	11.432	7.8006	8.2879
Egypt	August	2015-08-01	3.415	99.8702	99.9651	8.23407	11.159	7.8076	7.87487
Egypt	September	2015-09-01	3.336	104.508	102.439	11.001	11.245	7.8076	9.16844
Egypt	October	2015-10-01	2.096	106.896	104.662	12.5117	11.322	7.9158	9.74843
Egypt	November	2015-11-01	1.193	105.121	104.35	14.6808	11.209	7.8794	11.1821
Egypt	December	2015-12-01	0.286	104.739	104.258	14.6415	11.336	7.8078	11.0756
Egypt	January	2016-01-01	0.217	104.613	104.374	13.3792	11.409	7.8077	10.1266
Egypt	February	2016-02-01	1.509	106.371	105.381	12.5119	11.344	7.8073	9.10973
Egypt	March	2016-03-01	2.189	108.525	106.896	12.0803	13.217	8.452	8.97044
Egypt	April	2016-04-01	0.316	110.594	108.248	12.7186	13.35	8.85725	10.1833
Egypt	May	2016-05-01	1.501	114.816	111.548	14.3169	12.858	8.8573	12.286
Egypt	June	2016-06-01	2.374	116.112	112.414	17.5952	13.96	8.85733	13.9959
Egypt	July	2016-07-01	1.461	117.247	113.247	18.3718	14.272	8.8574	13.998
Egypt	August	2016-08-01	1.482	119.161	115.429	19.3162	14.03	8.8581	15.4
Egypt	September	2016-09-01	1.495	119.979	116.871	14.8035	14.775	8.85726	14.1602
Egypt	October	2016-10-01	1.222	121.672	118.858	13.8226	14.594	8.85814	13.5626
Egypt	November	2016-11-01	1.685	127.719	124.622	21.4966	18.186	15.8125	19.3487
Egypt	December	2016-12-01	-0.845	134.431	128.518	28.3486	19.036	18.4225	23.2023
Egypt	January	2017-01-01	0.181	143.569	133.743	37.2381	18.938	18.5991	28.0651
Egypt	February	2017-02-01	-0.869	149.471	137.258	40.5185	19.094	16.9041	30.2657
Egypt	March	2017-03-01	0.224	153.926	139.94	41.8346	19.375	17.6473	30.87
Egypt	April	2017-04-01	0.559	158.785	142.307	43.574	19.35	18.0258	31.5157
Egypt	May	2017-05-01	1.07	162.002	144.688	41.0975	20.519	18.0311	29.7758
Egypt	June	2017-06-01	1.014	162.893	145.872	40.2893	20.375	18.0399	29.8043
Egypt	July	2017-07-01	1.957	166.888	150.565	42.3384	21.564	17.8616	33.0389
Egypt	August	2017-08-01	2.291	168.742	152.269	41.6084	19.379	17.7138	31.9757
Egypt	September	2017-09-01	1.347	169.439	153.793	41.2236	18.46	17.6134	31.5654
Egypt	October	2017-10-01	-0.432	169.809	155.491	39.5626	18.571	17.5975	30.7822
Egypt	November	2017-11-01	-0.285	168.962	156.997	32.2921	18.869	17.6138	26.0032
Egypt	December	2017-12-01	2.187	168.259	156.665	25.1633	18.77	17.7431	21.9455
Egypt	January	2018-01-01	0.888	167.762	156.57	16.8517	18.006	17.653	17.1279
Egypt	February	2018-02-01	3.299	169.198	157.018	13.1979	17.989	17.6236	14.3481
Egypt	March	2018-03-01	4.157	172.166	158.578	11.8497	17.999	17.5763	13.3667
Egypt	April	2018-04-01	1.935	176.341	160.985	11.0565	17.651	17.6314	13.1413
Egypt	May	2018-05-01	2.714	175.862	161.251	8.55524	19.158	17.7829	11.472
Egypt	June	2018-06-01	1.775	179.406	166.855	10.137	19.468	17.8252	14.3934
Egypt	July	2018-07-01	1.573	182.978	170.905	9.64155	18.713	17.84	13.4794
Egypt	August	2018-08-01	1.894	188.373	173.951	11.6335	19.059	17.8341	14.2482
Egypt	September	2018-09-01	1.755	197.34	178.353	16.4667	19.62	17.8556	15.9948
Egypt	October	2018-10-01	1.123	204.151	182.974	20.2239	19.709	17.8592	17.6849
Egypt	November	2018-11-01	0.613	200.537	181.575	18.6876	19.359	17.8614	15.6688
Egypt	December	2018-12-01	0.304	187.106	175.419	11.201	19.848	17.8648	11.9336
Egypt	January	2019-01-01	-0.355	188.733	176.476	12.5001	18.114	17.8047	12.7075
Egypt	February	2019-02-01	-0.24	195.296	179.551	15.4247	17.663	17.5297	14.3949
Egypt	March	2019-03-01	-0.694	198.274	181.036	15.1647	17.248	17.3339	14.1236
Egypt	April	2019-04-01	-0.293	199.283	181.936	13.0098	17.375	17.2229	12.9814
Egypt	May	2019-05-01	1.348	202.353	183.968	15.0638	17.593	16.9721	14.0732
Egypt	June	2019-06-01	1.89	197.957	182.5	10.3404	17.724	16.684	9.34691
Egypt	July	2019-07-01	2.085	199.497	185.704	9.02739	17.895	16.5553	8.66004
Egypt	August	2019-08-01	1.792	201.425	186.92	6.92842	16.443	16.5192	7.41379
Egypt	September	2019-09-01	1.307	197.894	186.869	0.280917	15.052	16.3483	4.76457
Egypt	October	2019-10-01	2.039	194.32	188.73	-4.81546	15.905	16.1734	3.11475
Egypt	November	2019-11-01	2.039	191.391	188.162	-4.56085	15.35	16.0734	3.63436
Egypt	December	2019-12-01	0.877	190.438	187.874	1.78127	15.065	16.03	7.12657
Egypt	January	2020-01-01	-0.506	193.681	189.126	2.62195	14.362	15.829	7.13881
Egypt	February	2020-02-01	-0.348	193.552	189.102	-0.893384	13.157	15.6285	5.28953
Egypt	March	2020-03-01	0.857	194.834	190.254	-1.73511	12.533	15.665	5.13812
Egypt	April	2020-04-01	-0.262	201.926	192.635	1.32641	12.439	15.6987	5.88235
Egypt	May	2020-05-01	0.987	201.03	192.608	-0.654163	12.371	15.7236	4.67391
Egypt	June	2020-06-01	0.948	198.215	192.776	0.13022	13.294	16.1018	5.64384
Egypt	July	2020-07-01	1.36	196.443	193.509	-1.53064	13.418	15.9431	4.20032
Egypt	August	2020-08-01	1.823	193.195	193.212	-4.0856	13.525	15.8803	3.37079
Egypt	September	2020-09-01	3.462	192.713	193.771	-2.61799	13.152	15.7233	3.69181
Egypt	October	2020-10-01	2.869	192.958	197.26	-0.701093	13.388	15.656	4.5575
Egypt	November	2020-11-01	0.184	198.235	198.88	3.57624	13.135	15.6162	5.68544
Egypt	December	2020-12-01	2.327	195.775	198.072	2.80249	12.627	15.6446	5.42842
Egypt	January	2021-01-01	2.454	192.712	197.229	-0.500244	12.678	15.6529	4.28345
Egypt	February	2021-02-01	0.82	192.629	197.527	-0.476436	12.793	15.6155	4.44209
Egypt	March	2021-03-01	0.774	196.955	198.75	1.08866	13.105	15.6632	4.41408
Egypt	April	2021-04-01	0.818	201.445	200.54	-0.238343	13.135	15.6393	4.10177
Egypt	May	2021-05-01	2.987	204.568	201.972	1.76008	13.165	15.6163	4.88058
Egypt	June	2021-06-01	0.764	204.958	202.331	3.40215	13.165	15.6163	4.92739
Egypt	July	2021-07-01	2.119	205.934	204.121	4.83157	13.127	15.6404	5.47804
Egypt	August	2021-08-01	1.843	205.934	204.121	6.594	12.627	15.65	5.64182
Egypt	September	2021-09-01	1.433	213.157	206.449	10.6083	12.316	15.6583	6.50155
Egypt	October	2021-10-01	1.082	215.304	209.672	11.5809	12.384	15.6601	6.28485
Egypt	November	2021-11-01	2.256	214.328	209.851	8.11788	12.405	15.6606	5.53042
Egypt	December	2021-12-01	0.577	212.181	209.672	8.37964	11.58	15.6615	5.85563
Egypt	January	2022-01-01	-0.847	216.67	211.462	12.432	11.295	15.661	7.25152
Egypt	February	2022-02-01	-1.008	226.625	214.864	17.6484	11.325	15.6609	8.81013
Egypt	March	2022-03-01	-1.675	235.8	219.699	19.7225	11.49	16.6837	10.5687
Egypt	April	2022-04-01	2.95	253.758	226.861	25.969	13.02	18.3578	13.1671
Egypt	May	2022-05-01	0.294	255.32	229.189	24.8092	14.664	18.3806	13.4653
Egypt	June	2022-06-01	1.039	250.83	228.831	22.381	15.268	18.6756	13.0994
Egypt	July	2022-07-01	0.845	252.001	231.874	22.3697	15.779	18.8599	13.6208
Egypt	August	2022-08-01	1.909	253.563	233.844	23.128	16.065	19.0983	14.5517
Egypt	September	2022-09-01	2.186	259.419	237.604	21.7033	15.891	19.3442	15.1163
Egypt	October	2022-10-01	0.157	266.836	243.692	23.9347	16.182	20.1972	16.2136
Egypt	November	2022-11-01	0.364	278.548	249.243	29.9636	18.031	24.3823	18.7232
Egypt	December	2022-12-01	2.3	291.236	254.435	37.2585	18.088	24.6238	21.3162
Egypt	January	2023-01-01	1.887	320.516	266.253	47.9279	20.671	28.7135	25.9102
Egypt	February	2023-02-01	-0.611	366.583	283.621	61.7571	20.29	30.4337	31.9684
Egypt	March	2023-03-01	3.81	384.346	291.32	62.9967	20.968	30.8002	32.5899
Egypt	April	2023-04-01	1.686	392.739	296.155	54.7692	21.858	30.838	30.5421
Egypt	May	2023-05-01	1.068	408.55	304.212	60.0153	22.901	30.8386	32.7225
Egypt	June	2023-06-01	1.347	415.968	310.658	65.8366	23.29	30.8423	35.7955
Egypt	July	2023-07-01	2.275	424.166	316.388	68.3191	23.511	30.8422	36.4381
Egypt	August	2023-08-01	2.552	434.512	321.401	71.3626	24.771	30.8422	37.4679
Egypt	September	2023-09-01	2.932	450.323	327.668	73.5892	25.217	30.8423	37.9209
Egypt	October	2023-10-01	2.155	456.96	331.07	71.2509	25.468	30.8416	35.8638
Egypt	November	2023-11-01	2.73	458.131	335.367	64.4709	25.602	30.8414	34.5907
Egypt	December	2023-12-01	3.111	467.5	340.023	60.5228	25.625	30.8409	33.6478
Nigeria	January	2001-01-01	-0.515	18.2708	19.9783	12.7173	14.5	110.005	17.6471
Nigeria	February	2001-02-01	-0.836	18.7678	20.3852	13.8651	14.5	110.205	18.6047
Nigeria	March	2001-03-01	0.451	19.3778	20.5362	16.745	14.5	110.155	17.8161
Nigeria	April	2001-04-01	1.078	21.4671	21.8375	27.1466	17	113.2	23.1638
Nigeria	May	2001-05-01	1.157	22.5796	22.4765	30.7898	17	113.07	22.9508
Nigeria	June	2001-06-01	0.315	23.0416	22.1303	31.3565	17	111.98	15.7068
Nigeria	July	2001-07-01	0.502	23.4565	22.5829	33.808	18	111.35	18.9474
Nigeria	August	2001-08-01	0.342	23.7592	23.0475	34.4656	18	111.2	18.5567
Nigeria	September	2001-09-01	0.155	24.3886	23.4477	39.7163	19	110.11	18.7817
Nigeria	October	2001-10-01	0.463	24.0621	23.6335	37.6399	20	110.11	19.1919
Nigeria	November	2001-11-01	0.779	23.1912	22.9385	32.6938	20	111.49	17.4359
Nigeria	December	2001-12-01	1.287	22.9829	22.8476	29.3415	20.5	111.9	16.3265
Nigeria	January	2002-01-01	-0.967	23.5978	23.6844	29.1562	21.1	113.5	18.5
Nigeria	February	2002-02-01	-0.254	24.1259	24.0534	28.5493	22.5	114.3	18.1373
Nigeria	March	2002-03-01	0.972	24.4184	24.1059	26.0119	24.5	115.54	17.561
Nigeria	April	2002-04-01	1.469	24.8391	24.6249	15.7077	22.5	115.63	12.844
Nigeria	May	2002-05-01	1.451	25.2701	24.7651	11.9155	21.9	116.04	10.2222
Nigeria	June	2002-06-01	1.232	25.5963	24.8357	11.0873	20.72	118.045	12.2172
Nigeria	July	2002-07-01	1.327	27.0862	26.0996	15.4741	17.5	124.137	15.4867
Nigeria	August	2002-08-01	1.119	26.5496	25.8785	11.7445	17.25	125.009	12.6087
Nigeria	September	2002-09-01	1.138	26.0868	25.7866	6.96303	16.49	125.965	10.2564
Nigeria	October	2002-10-01	0.309	24.5054	24.9026	1.84216	15.25	126.055	5.50847
Nigeria	November	2002-11-01	0.887	24.9485	25.7258	7.57732	14.88	126.329	12.2271
Nigeria	December	2002-12-01	0.726	25.1987	25.6277	9.64104	13.8	126.388	12.2807
Nigeria	January	2003-01-01	0.847	25.6451	26.1851	8.67571	14.6	126.572	10.5485
Nigeria	February	2003-02-01	1.523	25.3522	25.8083	5.08294	15	126.984	7.05394
Nigeria	March	2003-03-01	0.243	24.5874	25.5123	0.691942	15.2	130.352	5.80913
Nigeria	April	2003-04-01	1.151	25.7517	26.6695	3.67409	15.13	126.983	8.53659
Nigeria	May	2003-05-01	0.822	26.1561	26.9117	3.50608	15.44	127.168	8.46774
Nigeria	June	2003-06-01	0.174	27.2259	28.3111	6.36653	15.88	127.401	14.1129
Nigeria	July	2003-07-01	0.816	27.2886	29.4683	0.74745	15.99	127.323	13.0268
Nigeria	August	2003-08-01	0.68	26.7577	29.0916	0.783646	13.49	127.605	12.3552
Nigeria	September	2003-09-01	0.816	27.7438	30.5179	6.3518	14.5	128.174	18.2171
Nigeria	October	2003-10-01	1.439	27.7699	30.787	13.3216	13.46	129.276	23.6948
Nigeria	November	2003-11-01	1.383	28.1256	31.1907	12.7349	14.3	136.107	21.4008
Nigeria	December	2003-12-01	0.329	29.164	31.7289	15.7362	14.5	136.723	23.8281
Nigeria	January	2004-01-01	0.844	28.7325	32.0519	12.0387	14.3	135.582	22.5191
Nigeria	February	2004-02-01	0.102	28.8397	32.2133	13.7563	14.2	134.655	24.8062
Nigeria	March	2004-03-01	-0.123	28.3218	31.2445	15.1885	13.99	133.082	22.3529
Nigeria	April	2004-04-01	1.057	29.4857	31.3252	14.5003	14.25	132.99	17.2285
Nigeria	May	2004-05-01	0.862	30.9113	32.2402	18.18	14.25	132.012	19.7026
Nigeria	June	2004-06-01	0.88	31.178	32.2941	14.5163	14.25	132.25	14.1343
Nigeria	July	2004-07-01	0.558	30.6418	32.617	12.2879	14.25	132.299	10.5085
Nigeria	August	2004-08-01	1.017	31.1597	32.8861	16.4516	14.25	132.329	13.0584
Nigeria	September	2004-09-01	1.267	31.8189	33.3167	14.6884	14.25	132.345	9.18033
Nigeria	October	2004-10-01	1.147	31.9863	34.0702	15.1832	15.13	132.382	10.7143
Nigeria	November	2004-11-01	1.496	32.3289	34.3393	14.9447	14.55	132.372	9.9359
Nigeria	December	2004-12-01	1.258	32.6428	34.9045	11.9283	14.4	132.358	10.0946
Nigeria	January	2005-01-01	-0.017	33.0174	35.2005	14.9133	15.48	132.36	9.65732
Nigeria	February	2005-02-01	3.331	34.1608	35.7263	18.4507	12.65	132.471	10.8696
Nigeria	March	2005-03-01	2.401	35.2929	36.3215	24.614	12.5	132.353	16.3462
Nigeria	April	2005-04-01	1.473	35.3718	36.9455	19.9623	7.99	132.353	17.8914
Nigeria	May	2005-05-01	0.918	35.7097	37.6447	15.5234	8.75	132.32	16.7702
Nigeria	June	2005-06-01	0.445	36.7912	38.2861	18.0034	5.03	132.368	18.5759
Nigeria	July	2005-07-01	0.954	41.4323	41.1289	35.2148	5.14	132.37	26.0736
Nigeria	August	2005-08-01	0.991	42.9925	42.1459	37.9745	3	131.75	27.9635
Nigeria	September	2005-09-01	1.156	41.1056	41.3947	29.1863	2.15	129.02	24.3243
Nigeria	October	2005-10-01	0.773	39.7538	40.4066	24.2841	2.45	129.54	18.4751
Nigeria	November	2005-11-01	1.234	38.6217	39.5168	19.4649	7.96	129.387	15.1603
Nigeria	December	2005-12-01	1.754	37.6248	38.9274	15.2621	10.83	129	11.4613
Nigeria	January	2006-01-01	2.71	37.8332	38.9679	14.5855	13.68	130.29	10.7955
Nigeria	February	2006-02-01	2.727	37.7261	39.5977	10.4369	11.49	129.59	10.9244
Nigeria	March	2006-03-01	1.004	38.5879	40.6955	9.3361	9.86	128.7	12.1212
Nigeria	April	2006-04-01	0.578	38.74	41.5854	9.52229	8.6	128.47	12.7371
Nigeria	May	2006-05-01	0.712	38.8076	41.6143	8.67508	6.65	128.45	10.6383
Nigeria	June	2006-06-01	1.246	39.0667	41.5334	6.18494	8.41	128.46	8.35509
Nigeria	July	2006-07-01	1.562	39.951	42.3597	-3.57531	9.79	128.38	3.16302
Nigeria	August	2006-08-01	0.985	42.1026	43.7233	-2.06996	8.4	128.33	3.80048
Nigeria	September	2006-09-01	0.723	42.8235	43.9833	4.17923	6.98	128.29	6.28019
Nigeria	October	2006-10-01	1.277	41.6125	42.8855	4.67554	7.94	128.28	6.18812
Nigeria	November	2006-11-01	0.117	40.7451	42.5792	5.49803	7	128.29	7.8481
Nigeria	December	2006-12-01	-0.315	39.1117	42.2557	3.9521	7.75	128.29	8.74036
Nigeria	January	2007-01-01	-0.706	37.8501	42.0765	0.044663	7.1	128.277	7.94872
Nigeria	February	2007-02-01	1.168	39.0272	42.4001	3.44879	6.9	128.269	7.07071
Nigeria	March	2007-03-01	0.585	39.2863	42.8277	1.80995	6.85	128.151	5.15971
Nigeria	April	2007-04-01	1.847	39.6806	43.3419	2.42803	7.23	127.981	4.08654
Nigeria	May	2007-05-01	1.288	39.7933	43.5442	2.53991	7.2	127.56	4.56731
Nigeria	June	2007-06-01	0.857	40.4185	44.2087	3.46021	6.59	127.109	6.50602
Nigeria	July	2007-07-01	1.278	40.5367	44.4109	1.46623	5.98	127.186	4.71698
Nigeria	August	2007-08-01	0.8	41.7083	45.5665	-0.936455	6.24	126.675	4.34783
Nigeria	September	2007-09-01	0.85	42.6376	45.7919	-0.434039	7.1	125.883	4.09091
Nigeria	October	2007-10-01	1.518	41.7252	44.8385	0.270709	6.23	124.276	4.4289
Nigeria	November	2007-11-01	1.857	42.1533	44.7807	3.4559	6.67	120.121	5.16432
Nigeria	December	2007-12-01	1.398	42.463	45.0292	8.56855	7.75	118.21	6.38298
Nigeria	January	2008-01-01	-1.04	42.6771	45.6821	12.753	8.58	117.98	8.55107
Nigeria	February	2008-02-01	-0.678	42.4687	45.8034	8.81801	8.63	118.21	8.01887
Nigeria	March	2008-03-01	1.582	44.1866	46.1617	12.4731	8.5	117.92	7.94393
Nigeria	April	2008-04-01	0.572	44.8681	46.8782	13.0731	8.17	117.87	8.31409
Nigeria	May	2008-05-01	0.75	45.6059	47.768	14.6072	8.27	117.83	9.88506
Nigeria	June	2008-06-01	1.064	47.6618	49.5303	17.9208	8.64	117.81	11.991
Nigeria	July	2008-07-01	0.818	48.884	50.6051	20.5919	9.21	117.77	13.964
Nigeria	August	2008-08-01	0.778	49.4473	51.1945	18.555	9.13	117.74	12.2807
Nigeria	September	2008-09-01	0.939	49.8641	51.7607	16.9485	9.08	117.73	13.1004
Nigeria	October	2008-10-01	1.175	49.605	51.4487	18.885	7.72	117.72	14.7321
Nigeria	November	2008-11-01	0.985	49.65	51.4198	17.7846	6.9	117.74	14.7321
Nigeria	December	2008-12-01	1.878	49.9486	51.8069	17.6283	5.61	126.48	15.1111
Nigeria	January	2009-01-01	1.631	50.408	52.0916	18.1149	3.88	145.78	14.0044
Nigeria	February	2009-02-01	1.96	50.8291	52.4817	19.6861	2	147.14	14.6288
Nigeria	March	2009-03-01	1.436	51.2502	52.7911	15.986	2.53	147.72	14.2857
Nigeria	April	2009-04-01	1.319	51.6216	53.1005	15.052	3.33	147.23	13.2196
Nigeria	May	2009-05-01	0.893	52.6757	54.0797	15.5019	3.27	147.84	13.1799
Nigeria	June	2009-06-01	1.504	53.8423	55.0778	12.9674	3.32	148.2	11.3131
Nigeria	July	2009-07-01	1.398	55.1109	56.2158	12.738	3.93	148.59	11.0672
Nigeria	August	2009-08-01	1.293	55.6941	56.8507	12.6334	4.8	151.86	11.1328
Nigeria	September	2009-09-01	1.083	56.0159	57.1359	12.3371	4.8	152.3	10.2317
Nigeria	October	2009-10-01	1.171	56.2774	57.4076	13.4511	5.08	149.36	11.6732
Nigeria	November	2009-11-01	1.059	56.3245	57.7816	13.443	4.48	150.85	12.4514
Nigeria	December	2009-12-01	1.628	57.8407	59.026	15.8005	4	149.69	13.8996
Nigeria	January	2010-01-01	1.653	58.5467	59.5916	16.1456	3.72	149.78	14.3954
Nigeria	February	2010-02-01	3.258	59.3789	60.6944	16.8206	2.33	150.22	15.619
Nigeria	March	2010-03-01	1.557	59.336	60.6104	15.777	1.04	149.83	14.7727
Nigeria	April	2010-04-01	2.559	60.0756	61.0888	16.3768	1.2	149.89	15.0659
Nigeria	May	2010-05-01	1.642	59.8223	61.0641	13.5671	1.63	150.31	12.939
Nigeria	June	2010-06-01	1.056	62.0414	62.8432	15.2281	2.29	150.19	13.9746
Nigeria	July	2010-07-01	0.826	63.0722	63.525	14.446	2.94	150.1	12.9893
Nigeria	August	2010-08-01	0.779	64.2831	64.6402	15.4218	2.63	150.27	13.5325
Nigeria	September	2010-09-01	0.353	63.9452	64.9349	14.1555	6.6	151.03	13.6602
Nigeria	October	2010-10-01	0.819	64.2503	65.1287	14.167	6.75	151.25	13.4146
Nigeria	November	2010-11-01	1.856	64.3579	65.158	14.2628	7.58	150.22	12.8028
Nigeria	December	2010-12-01	0.679	65.0341	66.0001	12.4367	7.47	150.48	11.8644
Nigeria	January	2011-01-01	-0.184	66.8514	66.7901	14.1848	7.49	151.55	12.0805
Nigeria	February	2011-02-01	2.046	66.4229	67.4314	11.8629	7.09	151.94	11.0379
Nigeria	March	2011-03-01	1.666	66.5657	68.3559	12.1844	8.27	152.51	12.8713
Nigeria	April	2011-04-01	0.926	66.4577	67.9865	10.6235	9.52	153.97	11.293
Nigeria	May	2011-05-01	1.22	66.7406	68.6068	11.5648	8.63	154.8	12.275
Nigeria	June	2011-06-01	1.159	67.3315	69.2722	8.52674	8.2	154.5	10.3503
Nigeria	July	2011-07-01	1.199	67.7204	69.4947	7.36973	7.08	151.86	9.44882
Nigeria	August	2011-08-01	0.67	69.5042	70.6522	8.122	7.41	152.72	9.44272
Nigeria	September	2011-09-01	0.725	69.9742	71.6486	9.42831	8.92	155.26	10.3236
Nigeria	October	2011-10-01	0.633	69.9986	71.9962	8.94677	15	153.26	10.5991
Nigeria	November	2011-11-01	0.413	70.4732	72.0256	9.502	14.53	155.77	10.4294
Nigeria	December	2011-12-01	-0.306	71.9737	72.7869	10.6707	14.27	158.21	10.303
Nigeria	January	2012-01-01	0.123	73.6878	75.223	10.2263	14.85	158.39	12.5749
Nigeria	February	2012-02-01	1.803	72.7036	75.4326	9.45555	14.76	157.87	11.8694
Nigeria	March	2012-03-01	0.527	74.2999	76.6344	11.6188	14.49	157.59	11.9883
Nigeria	April	2012-04-01	1.659	74.4196	76.7335	11.9804	13.92	157.33	12.7941
Nigeria	May	2012-05-01	0.332	75.2869	77.3119	12.8053	13.34	157.28	12.6822
Nigeria	June	2012-06-01	0.15	75.6517	78.2028	12.357	14.08	157.44	12.8427
Nigeria	July	2012-07-01	0.099	75.892	78.3879	12.0666	13.86	157.43	12.8058
Nigeria	August	2012-08-01	0.106	76.4397	78.911	9.97847	14.26	157.38	11.5983
Nigeria	September	2012-09-01	0.109	77.2949	79.7112	10.4621	12.75	157.34	11.3128
Nigeria	October	2012-10-01	0.912	78.0416	80.415	11.4903	12.94	157.32	11.6667
Nigeria	November	2012-11-01	1.52	78.6164	80.8992	11.555	12.6	157.31	12.3611
Nigeria	December	2012-12-01	0.652	79.3711	81.5075	10.2778	11.77	157.32	11.9505
Nigeria	January	2013-01-01	1.189	80.0018	82.0165	8.5686	11.17	157.3	9.04255
Nigeria	February	2013-02-01	1.494	80.5298	82.6304	10.7646	9.9	157.3	9.54907
Nigeria	March	2013-03-01	2.043	81.298	83.2198	9.41885	10.17	157.31	8.61619
Nigeria	April	2013-04-01	0.619	81.8149	83.679	9.93726	10.41	157.31	9.12647
Nigeria	May	2013-05-01	0.879	82.2704	84.242	9.27573	10.64	157.3	8.92626
Nigeria	June	2013-06-01	1.126	82.8761	84.7352	9.54955	11.6	157.31	8.31202
Nigeria	July	2013-07-01	1.431	83.4297	85.1937	9.93225	11.56	157.32	8.67347
Nigeria	August	2013-08-01	-0.006	83.8237	85.406	9.65998	11.3	157.31	8.23828
Nigeria	September	2013-09-01	0.411	84.5432	86.0497	9.3775	10.91	157.32	7.90464
Nigeria	October	2013-10-01	0.703	85.2216	86.6932	9.20016	10.8	157.42	7.83582
Nigeria	November	2013-11-01	1.288	85.898	87.3156	9.26224	10.8	157.27	7.911
Nigeria	December	2013-12-01	1.223	86.6795	87.993	9.20788	10.97	157.27	7.97546
Nigeria	January	2014-01-01	1.02	87.3891	88.5586	9.23394	10.81	157.292	8.04878
Nigeria	February	2014-02-01	0.842	87.9128	88.9988	9.16799	11.82	157.308	7.74818
Nigeria	March	2014-03-01	1.14	88.7935	89.6971	9.21972	11.92	157.301	7.8125
Nigeria	April	2014-04-01	1.177	89.4947	90.2488	9.38678	11.71	157.292	7.76583
Nigeria	May	2014-05-01	0.525	90.2157	90.9516	9.65758	10.24	157.287	8.07601
Nigeria	June	2014-06-01	1.498	90.9501	91.6552	9.74233	9.98	157.287	8.26446
Nigeria	July	2014-07-01	1.535	91.6401	92.2488	9.84111	9.88	157.287	8.21596
Nigeria	August	2014-08-01	0.353	92.1439	92.6948	9.92572	9.95	157.287	8.54801
Nigeria	September	2014-09-01	0.537	92.693	93.2062	9.63977	9.75	157.301	8.37209
Nigeria	October	2014-10-01	1.125	93.154	93.6809	9.30796	9.83	157.314	8.07382
Nigeria	November	2014-11-01	1.299	93.7296	94.2372	9.1173	9.82	159.996	7.90378
Nigeria	December	2014-12-01	1.072	94.5899	95.0133	9.12606	10.8	169.68	7.95455
Nigeria	January	2015-01-01	-0.183	95.4137	95.7824	9.18251	11.2	169.68	8.12641
Nigeria	February	2015-02-01	1.835	96.1143	96.4381	9.32914	10.88	169.68	8.31461
Nigeria	March	2015-03-01	1.299	97.0916	97.3156	9.34543	10.77	197.073	8.47269
Nigeria	April	2015-04-01	0.296	97.9583	98.06	9.45712	10.23	197	8.75831
Nigeria	May	2015-05-01	1.674	99.0105	99.1401	9.74866	10.03	197	8.9011
Nigeria	June	2015-06-01	1.959	100.047	100.058	10.0026	9.95	196.916	9.16031
Nigeria	July	2015-07-01	1.668	100.817	100.752	10.0135	10	196.971	9.32755
Nigeria	August	2015-08-01	1.246	101.448	101.348	10.0975	10	197	9.27724
Nigeria	September	2015-09-01	0.684	102.096	101.962	10.1442	10.36	196.998	9.44206
Nigeria	October	2015-10-01	1.548	102.559	102.389	10.0958	9.11	196.989	9.28495
Nigeria	November	2015-11-01	1.133	103.361	103.065	10.2761	5.62	196.991	9.44798
Nigeria	December	2015-12-01	-1.034	104.563	104.091	10.5431	4.57	196.987	9.57895
Nigeria	January	2016-01-01	0.308	105.523	104.994	10.5958	4.12	197	9.60334
Nigeria	February	2016-02-01	0.451	106.96	107.412	11.284	4.91	197	11.4108
Nigeria	March	2016-03-01	2.662	109.377	109.747	12.6535	5.53	197	12.7441
Nigeria	April	2016-04-01	1.896	110.79	111.515	13.0993	7.27	197	13.6595
Nigeria	May	2016-05-01	1.311	113.617	114.583	14.7526	8.04	197	15.6408
Nigeria	June	2016-06-01	0.756	115.242	116.548	15.1876	8.32	231.761	16.3836
Nigeria	July	2016-07-01	1.019	116.621	118.008	15.6765	12.34	294.572	17.0635
Nigeria	August	2016-08-01	1.015	117.973	119.195	16.2895	15.25	309.73	17.6703
Nigeria	September	2016-09-01	1.331	118.919	120.164	16.4778	14	305.23	17.8431
Nigeria	October	2016-10-01	1.634	119.933	121.157	16.9407	13.96	305.21	18.3594
Nigeria	November	2016-11-01	2.412	120.982	122.108	17.0479	13.99	305.18	18.4287
Nigeria	December	2016-12-01	1.585	122.587	123.396	17.2379	13.96	305.22	18.5399
Nigeria	January	2017-01-01	1.797	124.163	124.647	17.6636	13.9487	305.202	18.6667
Nigeria	February	2017-02-01	0.281	126.62	126.51	18.3807	13.7534	305.312	17.784
Nigeria	March	2017-03-01	1.131	129.403	128.685	18.3089	13.5989	306.402	17.32
Nigeria	April	2017-04-01	1.418	132.037	130.745	19.178	13.58	306.053	17.2197
Nigeria	May	2017-05-01	1.24	135.369	133.205	19.1453	13.5034	305.538	16.2304
Nigeria	June	2017-06-01	0.928	138.071	135.31	19.8093	13.5	305.715	16.1373
Nigeria	July	2017-07-01	0.949	140.167	136.951	20.1903	13.35	305.862	16.1017
Nigeria	August	2017-08-01	0.752	141.767	138.28	20.1688	13.2002	305.667	16.0235
Nigeria	September	2017-09-01	1.103	142.996	139.365	20.2463	13.1802	305.887	15.9734
Nigeria	October	2017-10-01	1.472	144.205	140.427	20.2386	13.18	305.624	15.8416
Nigeria	November	2017-11-01	1.263	145.474	141.525	20.2442	13.05	305.905	15.8886
Nigeria	December	2017-12-01	1.466	146.326	142.365	19.3648	.	306.314	15.3971
Nigeria	January	2018-01-01	-0.287	147.602	143.502	18.878	12.27	305.777	15.1685
Nigeria	February	2018-02-01	2.191	148.853	144.638	17.5588	11.88	305.895	14.3083
Nigeria	March	2018-03-01	1.282	150.188	145.848	16.0623	11.84	305.743	13.2867
Nigeria	April	2018-04-01	1.202	151.558	147.065	14.7839	11.43	305.61	12.5478
Nigeria	May	2018-05-01	1.181	153.561	148.667	13.4382	10	305.826	11.6366
Nigeria	June	2018-06-01	0.748	155.958	150.506	12.955	10.11	305.871	11.2343
Nigeria	July	2018-07-01	0.767	158.138	152.21	12.8207	10	305.814	11.0949
Nigeria	August	2018-08-01	0.767	160.37	153.806	13.1221	10.6375	306.057	11.2075
Nigeria	September	2018-09-01	0.684	161.969	155.092	13.2683	11	306.272	11.2626
Nigeria	October	2018-10-01	1.034	163.291	156.238	13.2353	10.9405	306.505	11.2536
Nigeria	November	2018-11-01	1.565	164.762	157.49	13.2586	10.91	306.712	11.3074
Nigeria	December	2018-12-01	0.391	166.099	158.654	13.5135	-	306.921	11.4466
Nigeria	January	2019-01-01	1.002	167.469	159.824	13.4598	10.98	306.845	11.3589
Nigeria	February	2019-02-01	0.165	168.837	160.991	13.4258	10.91	306.768	11.3416
Nigeria	March	2019-03-01	1.879	170.316	162.257	13.4016	10.42	306.924	11.3169
Nigeria	April	2019-04-01	1.846	172.24	163.789	13.6464	10.24	306.962	11.3528
Nigeria	May	2019-05-01	1.588	174.652	165.61	13.735	10	306.95	11.3652
Nigeria	June	2019-06-01	1.084	177.012	167.389	13.5	9.93	306.947	11.2292
Nigeria	July	2019-07-01	1.147	179.222	169.082	13.3326	9.92	306.937	11.1038
Nigeria	August	2019-08-01	0.873	181.399	170.749	13.1129	10.89	306.933	10.9883
Nigeria	September	2019-09-01	1.233	183.744	172.53	13.4437	11.1	306.919	11.2186
Nigeria	October	2019-10-01	0.311	186.178	174.373	14.0155	10.03	306.964	11.6517
Nigeria	November	2019-11-01	2.34	188.493	176.158	14.4032	6.73	306.952	11.873
Nigeria	December	2019-12-01	0.837	190.323	177.663	14.5841	4.47	306.95	11.9723
Nigeria	January	2020-01-01	0.307	192.196	179.215	14.7649	3.45	306.959	12.1402
Nigeria	February	2020-02-01	-0.039	193.86	180.63	14.8208	3	306.955	12.1739
Nigeria	March	2020-03-01	1.47	195.681	182.146	14.8932	2.39	326.625	12.1996
Nigeria	April	2020-04-01	1.981	197.98	184.003	14.9443	1.91	361	12.3321
Nigeria	May	2020-05-01	1.796	200.774	186.152	14.9564	2.45	361	12.4396
Nigeria	June	2020-06-01	1.536	203.737	188.411	15.0977	1.9	361	12.5448
Nigeria	July	2020-07-01	0.996	206.827	190.759	15.4032	1.3	377.19	12.8326
Nigeria	August	2020-08-01	0.846	210.269	193.321	15.915	1.17	381	13.2396
Nigeria	September	2020-09-01	0.381	214.199	196.178	16.575	1.1	381	13.7391
Nigeria	October	2020-10-01	0.958	218.365	199.191	17.2883	0.86	381	14.2202
Nigeria	November	2020-11-01	1.502	222.799	202.383	18.2003	0.03	381	14.8695
Nigeria	December	2020-12-01	2.45	227.345	205.651	19.4519	0.03	381	15.7569
Nigeria	January	2021-01-01	2.615	231.494	208.725	20.4471	0.52	381	16.4621
Nigeria	February	2021-02-01	0.156	235.84	211.942	21.6546	1.49	381	17.3311
Nigeria	March	2021-03-01	1.412	240.309	215.244	22.8066	2	381	18.1768
Nigeria	April	2021-04-01	1.167	242.695	217.339	22.5856	2	381	18.0978
Nigeria	May	2021-05-01	1.426	245.251	219.535	22.1525	2.5	410	17.884
Nigeria	June	2021-06-01	1.536	247.972	221.855	21.7118	2.5	410.15	17.7813
Nigeria	July	2021-07-01	1.176	250.11	223.908	20.9268	2.5	410.1	17.348
Nigeria	August	2021-08-01	1.036	252.759	226.203	20.2072	2.5	411	17.0202
Nigeria	September	2021-09-01	1.268	255.927	228.802	19.4807	2.5	411	16.6157
Nigeria	October	2021-10-01	1.72	258.257	231.049	18.2689	2.5	411.5	15.9639
Nigeria	November	2021-11-01	2.445	261.018	233.541	17.1538	2.5	411.739	15.3656
Nigeria	December	2021-12-01	1.4	266.712	237.785	17.3162	2.49	414.336	15.6053
Nigeria	January	2022-01-01	0.212	271.03	241.287	17.0786	2.49	415.96	15.6205
Nigeria	February	2022-02-01	-0.087	276.088	245.222	17.0659	2.3	416.95	15.715
Nigeria	March	2022-03-01	1.504	281.551	249.501	17.1619	1.75	415.722	15.9387
Nigeria	April	2022-04-01	1.211	287.156	253.893	18.3195	1.74	415.526	16.8431
Nigeria	May	2022-05-01	1.294	292.922	258.419	19.4378	2.47	415.95	17.7221
Nigeria	June	2022-06-01	0.946	298.902	263.111	20.5384	2.41	415.614	18.5669
Nigeria	July	2022-07-01	1.016	304.989	267.89	21.9421	2.76	417.261	19.6516
Nigeria	August	2022-08-01	0.453	310.999	272.631	23.0421	3.83	426.061	20.5128
Nigeria	September	2022-09-01	0.319	315.455	276.333	23.2599	5.68	435.57	20.7605
Nigeria	October	2022-10-01	0.637	319.305	279.77	23.6382	6.49	440.847	21.1255
Nigeria	November	2022-11-01	0.943	323.746	283.672	24.032	6.5	445.581	21.4989
Nigeria	December	2022-12-01	0.83	329.813	288.537	23.6587	4.35	450.707	21.3204
Nigeria	January	2023-01-01	0.928	336.637	293.927	24.2064	1.39	460.993	21.7986
Nigeria	February	2023-02-01	0.84	342.999	298.949	24.2354	2.09	460.835	21.9005
Nigeria	March	2023-03-01	1.437	350.034	304.499	24.3236	3.81	460.973	22.0441
Nigeria	April	2023-04-01	1.275	357.433	310.313	24.4737	5.73	460.956	22.2135
Nigeria	May	2023-05-01	1.812	365.208	316.339	24.6777	2.98	462.01	22.4071
Nigeria	June	2023-06-01	0.774	373.899	323.072	25.0908	3.87	610.71	22.805
Nigeria	July	2023-07-01	1.814	386.755	332.397	26.8094	4.45	770.317	24.0761
Nigeria	August	2023-08-01	1.485	401.641	342.964	29.1454	5.13	762.12	25.8254
Nigeria	September	2023-09-01	1.457	411.429	350.157	30.424	5.29	762.019	26.7463
Nigeria	October	2023-10-01	1.722	419.288	356.231	31.3127	5.39	...	27.3052
Nigeria	November	2023-11-01	2.659	429.396	363.669	32.6336	7.73	...	28.1988
Nigeria	December	2023-12-01	1.165	441.019	371.987	33.718	8.93	...	28.9428
South Africa	January	2001-01-01	0.078	35.9177	47.7447	4.95865	10.15	7.78307	6.95067
South Africa	February	2001-02-01	0.262	36.3065	47.8826	5.33332	10.12	7.81555	7.88288
South Africa	March	2001-03-01	1	36.4479	48.2046	4.56389	10.17	7.87869	7.34967
South Africa	April	2001-04-01	0.594	36.5894	48.4346	4.0201	10.34	8.08213	6.37363
South Africa	May	2001-05-01	0.93	36.8368	48.6186	3.88834	10.38	7.97279	6.34573
South Africa	June	2001-06-01	1.33	36.8015	48.8486	3.17144	9.99	8.05355	6.08696
South Africa	July	2001-07-01	-0.014	36.9782	48.8026	3.66698	9.53	8.15002	5.17241
South Africa	August	2001-08-01	0.568	37.155	48.7106	3.95648	9.37	8.31388	4.73118
South Africa	September	2001-09-01	-0.371	37.5085	48.8486	4.63509	9.24	8.63656	4.2735
South Africa	October	2001-10-01	1.322	38.0388	48.8026	6.32412	8.87	9.2751	4.05117
South Africa	November	2001-11-01	0.277	38.7105	49.0326	8.52328	8.76	9.75383	4.25532
South Africa	December	2001-12-01	0.006	39.665	49.3086	11.42	9.2	11.595	4.67091
South Africa	January	2002-01-01	0	40.3367	50.1365	12.3032	9.44	11.5879	5.03145
South Africa	February	2002-02-01	0.495	40.7044	50.7418	12.1133	9.43	11.4786	5.84551
South Africa	March	2002-03-01	1.186	41.4728	51.2508	13.7865	9.92	11.511	6.43154
South Africa	April	2002-04-01	1.722	42.2543	52.1243	15.4826	10.6	11.0593	7.64463
South Africa	May	2002-05-01	0.593	42.5696	52.3788	15.5625	11.16	10.1773	7.81893
South Africa	June	2002-06-01	-0.161	43.3445	52.8259	17.7793	11.44	10.1283	8.19672
South Africa	July	2002-07-01	-0.255	43.9356	53.6651	18.8148	11.37	10.1311	10.041
South Africa	August	2002-08-01	1.108	44.6974	53.954	20.2998	11.43	10.5842	10.883
South Africa	September	2002-09-01	0.793	45.5643	54.4286	21.4772	12.11	10.5958	11.4754
South Africa	October	2002-10-01	1.07	46.3392	55.2402	21.821	12.61	10.3286	13.1148
South Africa	November	2002-11-01	-0.199	46.661	55.9006	20.5385	12.17	9.9585	14.0816
South Africa	December	2002-12-01	0.896	46.8187	55.9694	18.0352	12.27	8.9485	13.5903
South Africa	January	2003-01-01	1.012	47.3506	56.4233	17.3885	12.34	8.69182	12.5749
South Africa	February	2003-02-01	1.871	46.9237	56.3614	15.2791	12.63	8.292	11.2426
South Africa	March	2003-03-01	0.883	47.1076	56.6916	13.5867	12.73	8.03775	10.5263
South Africa	April	2003-04-01	2.419	47.101	56.8223	11.4703	12.74	7.72417	9.02111
South Africa	May	2003-05-01	1.112	47.3703	56.8223	11.2774	12.55	7.69211	8.39695
South Africa	June	2003-06-01	0.397	47.2455	56.7191	9	11.21	7.9025	7.38636
South Africa	July	2003-07-01	0.597	47.2324	56.4302	7.50372	10.89	7.54783	5.02793
South Africa	August	2003-08-01	-0.673	47.2587	56.554	5.73027	10.25	7.39667	4.81481
South Africa	September	2003-09-01	0.278	47.193	56.1688	3.57453	9.42	7.3105	3.30882
South Africa	October	2003-10-01	1.272	47.4228	55.7355	2.33844	8.22	6.95237	0.905797
South Africa	November	2003-11-01	1.236	47.7578	55.1027	2.35045	7.69	6.72868	-1.43113
South Africa	December	2003-12-01	0.773	47.5739	55.0545	1.6131	7.31	6.50059	-1.60714
South Africa	January	2004-01-01	0.49	47.9745	55.2953	1.31762	7.6	6.97525	-1.95035
South Africa	February	2004-02-01	0.986	48.0599	55.4672	2.42128	7.51	6.76675	-1.59574
South Africa	March	2004-03-01	0.195	48.1124	55.7286	2.13301	7.72	6.64075	-1.76367
South Africa	April	2004-04-01	1.091	48.1124	55.7905	2.14724	7.77	6.58779	-1.76056
South Africa	May	2004-05-01	2.104	48.1847	55.7974	1.71913	7.71	6.826	-1.76056
South Africa	June	2004-06-01	1.024	47.9285	55.8455	1.44566	7.83	6.4185	-1.5873
South Africa	July	2004-07-01	-0.376	47.6527	55.9556	0.889891	7.89	6.12071	-0.70922
South Africa	August	2004-08-01	1.653	47.5608	55.8455	0.639222	7.44	6.45778	-1.41343
South Africa	September	2004-09-01	-0.219	47.5936	55.8593	0.848864	7.12	6.56406	-0.533808
South Africa	October	2004-10-01	1.029	47.9154	56.0175	1.03865	7.28	6.36214	0.5386
South Africa	November	2004-11-01	2.797	48.3357	56.3477	1.21012	7.25	6.08658	2.17786
South Africa	December	2004-12-01	1.57	48.1912	56.2651	1.29764	7.27	5.71	2.17786
South Africa	January	2005-01-01	0.895	48.5721	56.4371	1.24571	7.29	5.915	1.98915
South Africa	February	2005-02-01	1.41	48.5918	56.4646	1.10685	7.23	6.04429	1.8018
South Africa	March	2005-03-01	0.299	48.5262	56.8085	0.859967	7.2	5.965	1.97487
South Africa	April	2005-04-01	0.271	48.5524	56.9805	0.914554	6.95	6.16206	2.15054
South Africa	May	2005-05-01	1.218	48.513	56.8429	0.681473	6.75	6.35133	1.79211
South Africa	June	2005-06-01	1.194	48.2766	56.726	0.726213	6.76	6.74712	1.6129
South Africa	July	2005-07-01	1.709	48.6444	57.1456	2.08105	6.73	6.70533	1.96429
South Africa	August	2005-08-01	1.178	48.7035	57.2419	2.40266	6.72	6.455	2.50896
South Africa	September	2005-09-01	1.779	48.8742	57.29	2.69077	6.74	6.35143	2.50447
South Africa	October	2005-10-01	1.238	48.9596	57.3588	2.17927	6.79	6.5925	2.5
South Africa	November	2005-11-01	0.811	49.2748	57.345	1.94294	6.89	6.67645	1.7762
South Africa	December	2005-12-01	-0.114	49.8528	57.4001	3.44781	6.82	6.34643	1.95382
South Africa	January	2006-01-01	0.779	50.3059	57.6202	3.56949	6.74	6.09639	2.12766
South Africa	February	2006-02-01	0.853	50.4373	57.6958	3.79781	6.68	6.10733	2.12389
South Africa	March	2006-03-01	-0.706	50.654	57.8678	4.38489	6.53	6.22808	1.93662
South Africa	April	2006-04-01	0.475	50.851	58.0054	4.73421	6.65	6.06231	1.75439
South Africa	May	2006-05-01	-1.364	51.094	58.2255	5.32017	6.8	6.31342	2.46479
South Africa	June	2006-06-01	0.831	51.3633	58.6519	6.39371	7.11	6.99639	3.52734
South Africa	July	2006-07-01	1.484	51.6194	59.0577	6.11582	7.28	7.07788	3.50263
South Africa	August	2006-08-01	-0.108	51.8821	59.4636	6.52644	7.69	6.96029	4.02098
South Africa	September	2006-09-01	0.822	52.414	59.6149	7.24266	7.75	7.455	4.01396
South Africa	October	2006-10-01	1.467	53.0445	59.9313	8.3434	8.22	7.65975	4.3554
South Africa	November	2006-11-01	0.733	53.2284	59.9313	8.02346	8.23	7.26147	4.53752
South Africa	December	2006-12-01	0.75	53.3138	60.1652	6.94243	8.39	7.04028	4.87805
South Africa	January	2007-01-01	1.209	54.1872	60.6054	7.71541	8.7	7.16694	5.20833
South Africa	February	2007-02-01	1.42	54.1412	60.5297	7.34375	8.66	7.17472	4.85269
South Africa	March	2007-03-01	0.901	54.463	60.9493	7.51975	8.28	7.34905	5.18135
South Africa	April	2007-04-01	1.573	55.1329	61.4652	8.42051	8.28	7.10267	6.03448
South Africa	May	2007-05-01	0.717	55.7109	61.7472	9.03598	8.5	7.00222	6.01375
South Africa	June	2007-06-01	0.519	56.0589	62.1874	9.14204	9.02	7.167	5.96252
South Africa	July	2007-07-01	0.264	56.6697	62.7239	9.78371	9.03	6.9725	6.09137
South Africa	August	2007-08-01	0.621	57.4709	63.1229	10.7722	9.13	7.23	6.05042
South Africa	September	2007-09-01	1.955	58.5217	63.4805	11.6527	9.31	7.1175	6.54362
South Africa	October	2007-10-01	0.14	59.4805	64.0652	12.1332	9.77	6.76091	7.01169
South Africa	November	2007-11-01	-0.289	60.0584	64.2647	12.8316	10.22	6.69472	7.34558
South Africa	December	2007-12-01	0.054	60.308	64.7186	13.119	10.48	6.80615	7.47508
South Africa	January	2008-01-01	0.216	61.3391	65.6327	13.1984	10.47	7.0131	8.25083
South Africa	February	2008-02-01	0.86	61.4831	65.9028	13.5605	10.32	7.66325	8.92562
South Africa	March	2008-03-01	0.277	62.491	66.8481	14.7401	10.18	7.97056	9.68801
South Africa	April	2008-04-01	0.021	63.2109	67.2532	14.6519	10.27	7.785	9.43089
South Africa	May	2008-05-01	1.85	64.3628	67.7934	15.5301	10.6	7.621	9.88655
South Africa	June	2008-06-01	1.031	65.5147	68.7388	16.8676	11.42	7.92	10.4502
South Africa	July	2008-07-01	0.948	66.6666	69.8191	17.6408	11.38	7.62568	11.3238
South Africa	August	2008-08-01	1.482	67.3866	70.2243	17.2534	11.35	7.6614	11.252
South Africa	September	2008-09-01	-0.546	68.3945	70.6294	16.8704	11.15	8.05714	11.1811
South Africa	October	2008-10-01	1.216	68.9705	70.8995	15.9547	10.93	9.7448	10.6084
South Africa	November	2008-11-01	0.969	69.4024	70.8995	15.5582	10.85	10.0985	10.2644
South Africa	December	2008-12-01	1.47	69.6904	70.7645	15.5575	10.77	9.97425	9.42813
South Africa	January	2009-01-01	0.511	71.1303	71.1696	15.9624	10.66	9.8993	8.53659
South Africa	February	2009-02-01	0.41	71.2743	71.8448	15.9251	9.22	10.0063	8.95296
South Africa	March	2009-03-01	0.401	71.7062	72.9252	14.7465	8.62	10.471	9.13174
South Africa	April	2009-04-01	1.526	71.9942	73.1953	13.8952	8.28	8.99633	8.76672
South Africa	May	2009-05-01	0.842	72.2822	73.4654	12.3043	7.68	8.37861	8.40708
South Africa	June	2009-06-01	1.024	72.1382	73.7355	10.1099	7.23	8.04625	7.27802
South Africa	July	2009-07-01	-0.074	71.7062	74.4107	7.5594	7.39	7.9513	6.59026
South Africa	August	2009-08-01	0.856	71.8502	74.6808	6.62393	7.16	7.935	6.41026
South Africa	September	2009-09-01	0.707	71.8502	74.8159	5.05263	6.94	7.52119	5.94901
South Africa	October	2009-10-01	1.015	72.4262	74.8159	5.01044	6.95	7.4831	5.50071
South Africa	November	2009-11-01	-0.014	72.2822	74.8159	4.14938	7.01	7.51714	5.50071
South Africa	December	2009-12-01	0.593	72.1382	75.086	3.5124	7.07	7.47857	6.07345
South Africa	January	2010-01-01	0.486	72.5702	75.356	2.02429	7.11	7.4555	5.89888
South Africa	February	2010-02-01	1.093	72.4262	75.7612	1.61616	7.08	7.66525	5.57103
South Africa	March	2010-03-01	1.686	72.4262	76.4364	1.00402	6.95	7.41119	4.8011
South Africa	April	2010-04-01	1.13	72.5702	76.4364	0.8	6.59	7.35211	4.37158
South Africa	May	2010-05-01	1.824	72.7142	76.5715	0.59761	6.58	7.651	4.21769
South Africa	June	2010-06-01	0.604	72.4262	76.5715	0.399202	6.54	7.6331	3.93487
South Africa	July	2010-07-01	1.658	72.5702	77.1117	1.20482	6.48	7.52857	3.62903
South Africa	August	2010-08-01	1.543	73.0021	77.1117	1.60321	6.42	7.29976	3.21285
South Africa	September	2010-09-01	1.913	72.8581	77.2467	1.40281	6.08	7.12625	3.20856
South Africa	October	2010-10-01	0.938	73.1461	77.3817	0.994036	5.97	6.90921	3.47594
South Africa	November	2010-11-01	0.772	73.1461	77.5168	1.19522	5.65	6.98305	3.60963
South Africa	December	2010-12-01	0.377	73.2901	77.6518	1.59681	5.59	6.83968	3.46205
South Africa	January	2011-01-01	0.329	75.018	78.057	3.37302	5.54	6.92312	3.5809
South Africa	February	2011-02-01	0.942	75.018	78.4621	3.57853	5.53	7.17305	3.56201
South Africa	March	2011-03-01	1.743	75.8819	79.4074	4.77137	5.5	6.91884	3.9267
South Africa	April	2011-04-01	0.237	76.0259	79.6775	4.7619	5.46	6.73722	4.31937
South Africa	May	2011-05-01	0.801	77.1778	80.0827	6.13861	5.45	6.86784	4.56919
South Africa	June	2011-06-01	-0.016	77.4658	80.4878	6.95825	5.46	6.7972	5.09138
South Africa	July	2011-07-01	-0.566	78.0417	81.1631	7.53968	5.49	6.79861	5.31777
South Africa	August	2011-08-01	0.356	78.1857	81.1631	7.10059	5.49	7.0684	5.31777
South Africa	September	2011-09-01	1.021	79.0496	81.7032	8.49802	5.49	7.5702	5.82902
South Africa	October	2011-10-01	0.707	80.6335	82.2434	10.2362	5.49	7.969	6.20155
South Africa	November	2011-11-01	-0.279	81.0655	82.2434	10.8268	5.49	8.13348	6.06452
South Africa	December	2011-12-01	0.382	81.4975	82.5135	11.1984	5.46	8.17662	6.17761
South Africa	January	2012-01-01	1.561	82.6494	82.9187	10.1727	5.47	8.00666	6.14597
South Africa	February	2012-02-01	0.884	82.3614	83.3238	9.78887	5.5	7.65891	6.11465
South Africa	March	2012-03-01	1.057	82.5054	84.2691	8.72865	5.54	7.61069	6.17128
South Africa	April	2012-04-01	0.06	82.5054	84.6743	8.52273	5.56	7.83351	6.27353
South Africa	May	2012-05-01	1.361	82.5054	84.6743	6.90299	5.56	8.1533	5.74282
South Africa	June	2012-06-01	0.499	82.2174	85.0794	6.13383	5.58	8.38895	5.71429
South Africa	July	2012-07-01	0.45	82.2174	85.0794	5.35055	5.37	8.24854	4.80296
South Africa	August	2012-08-01	0.399	82.0734	85.4845	4.97238	5.05	8.27612	5.29557
South Africa	September	2012-09-01	-0.342	83.6573	86.1598	5.82878	4.94	8.27497	5.50796
South Africa	October	2012-10-01	0.316	85.6731	86.7	6.25	4.94	8.62903	5.47445
South Africa	November	2012-11-01	0.866	86.825	86.9701	7.1048	4.93	8.79447	5.83942
South Africa	December	2012-12-01	0.863	86.825	87.2402	6.5371	4.99	8.64447	5.69697
South Africa	January	2013-01-01	0.827	87.545	87.5102	5.92335	5.06	8.79497	5.54885
South Africa	February	2013-02-01	1.119	87.113	88.3205	5.76923	5.04	8.89311	6.0024
South Africa	March	2013-03-01	1.086	86.969	89.4009	5.41012	5.05	9.19231	6.04982
South Africa	April	2013-04-01	0.132	87.401	89.5359	5.93368	5.12	9.11108	5.66706
South Africa	May	2013-05-01	1.118	87.401	89.4009	5.93368	5.03	9.36958	5.549
South Africa	June	2013-06-01	1.084	87.401	89.671	6.30473	5.12	10.0254	5.40541
South Africa	July	2013-07-01	1.18	87.689	90.6163	6.65499	5.12	9.90433	6.46298
South Africa	August	2013-08-01	0.062	88.1209	90.8864	7.36842	5.09	10.0935	6.31579
South Africa	September	2013-09-01	-0.031	88.8409	91.2916	6.19621	5.06	9.97583	5.91647
South Africa	October	2013-10-01	0.483	89.5608	91.5616	4.53782	5.04	9.91449	5.65167
South Africa	November	2013-11-01	0.93	90.2807	91.6967	3.9801	5.07	10.2036	5.4023
South Africa	December	2013-12-01	0.226	90.2807	91.8317	3.9801	5.14	10.3825	5.27523
South Africa	January	2014-01-01	1.496	91.8646	92.507	4.93421	5.22	10.8936	5.71429
South Africa	February	2014-02-01	1.321	92.2966	93.4523	5.95041	5.56	10.981	5.88901
South Africa	March	2014-03-01	0.218	93.7365	94.6677	7.78146	5.73	10.7458	5.92841
South Africa	April	2014-04-01	0.445	95.0324	95.2079	8.73147	5.74	10.5501	6.36872
South Africa	May	2014-05-01	1.537	95.7523	95.478	9.55519	5.74	10.4098	6.82327
South Africa	June	2014-06-01	0.551	95.8963	95.7481	9.71993	5.79	10.6712	6.68896
South Africa	July	2014-07-01	0.27	95.7523	96.5584	9.1954	6.03	10.7041	6.62252
South Africa	August	2014-08-01	1.161	96.4722	96.8285	9.47712	6.01	10.6629	6.49065
South Africa	September	2014-09-01	1.721	96.4722	96.8285	8.58995	6	10.9778	6.0241
South Africa	October	2014-10-01	0.97	96.4722	96.9635	7.71704	5.9	11.0701	5.8952
South Africa	November	2014-11-01	-0.144	96.9042	96.9635	7.33652	5.84	11.1049	5.77972
South Africa	December	2014-12-01	0.649	96.6162	96.8285	7.01754	6.04	11.4605	5.44662
South Africa	January	2015-01-01	1.355	97.4802	96.6934	6.11285	6	11.5729	4.54054
South Africa	February	2015-02-01	0.345	97.9121	97.3687	6.08424	5.88	11.5825	4.17112
South Africa	March	2015-03-01	1.081	98.6321	98.5841	5.22273	5.8	12.0682	4.11827
South Africa	April	2015-04-01	0.977	99.208	99.5294	4.39394	5.8	12.0058	4.51681
South Africa	May	2015-05-01	2.389	99.784	99.6644	4.21053	5.73	11.9683	4.39791
South Africa	June	2015-06-01	0.5	99.784	100.205	4.05405	5.76	12.3011	4.70219
South Africa	July	2015-07-01	0.865	99.784	101.015	4.21053	6.03	12.4601	4.55487
South Africa	August	2015-08-01	2.411	100.504	101.15	4.1791	6.16	12.9201	4.44215
South Africa	September	2015-09-01	1.402	100.648	101.15	4.32836	6.24	13.6131	4.44215
South Africa	October	2015-10-01	3.114	101.368	101.42	5.07463	6.16	13.5095	4.53608
South Africa	November	2015-11-01	0.519	102.232	101.555	5.49777	6.33	14.1152	4.74227
South Africa	December	2015-12-01	2.778	102.808	101.825	6.40835	6.74	14.9904	5.16529
South Africa	January	2016-01-01	1.955	104.536	102.635	7.23781	6.86	16.365	6.10134
South Africa	February	2016-02-01	1.886	107.127	104.121	9.41177	6.93	15.7657	6.87885
South Africa	March	2016-03-01	1.118	109.143	104.931	10.6569	7.04	15.3868	6.38945
South Africa	April	2016-04-01	1.938	111.447	106.012	12.3367	7.18	14.6224	6.53266
South Africa	May	2016-05-01	1.322	111.735	106.147	11.9769	7.16	15.3764	6.41926
South Africa	June	2016-06-01	1.757	111.735	106.687	11.9769	7.2	15.081	6.48703
South Africa	July	2016-07-01	0.518	112.311	107.632	12.5541	7.35	14.4095	6.53465
South Africa	August	2016-08-01	1.937	113.319	107.497	12.7507	7.3	13.7608	6.33037
South Africa	September	2016-09-01	0.997	113.463	107.632	12.7325	7.29	14.0182	6.42928
South Africa	October	2016-10-01	1.165	114.327	108.172	12.7841	7.35	13.9733	6.70611
South Africa	November	2016-11-01	1.466	114.903	108.578	12.3944	7.48	13.9175	6.88976
South Africa	December	2016-12-01	2.125	115.911	108.983	12.7451	7.61	13.8385	7.07269
South Africa	January	2017-01-01	0.282	117.639	109.658	12.5344	7.46	13.5434	6.92008
South Africa	February	2017-02-01	0.934	118.358	110.873	10.4839	7.26	13.2642	6.53218
South Africa	March	2017-03-01	1.112	118.934	111.414	8.97098	7.23	12.9393	6.19638
South Africa	April	2017-04-01	1.559	118.79	111.549	6.58915	7.41	13.5128	5.18868
South Africa	May	2017-05-01	1.831	119.366	111.819	6.8299	7.43	13.2852	5.37229
South Africa	June	2017-06-01	1.642	119.366	112.089	6.8299	7.34	12.9172	5.06092
South Africa	July	2017-07-01	1.41	119.51	112.224	6.41026	7.32	13.1339	4.27509
South Africa	August	2017-08-01	0.6	119.222	112.359	5.20966	7.17	13.2309	4.55814
South Africa	September	2017-09-01	2.074	119.222	112.899	5.07614	7.1	13.1345	4.92565
South Africa	October	2017-10-01	-0.056	119.942	113.304	4.91184	7.26	13.6756	4.71349
South Africa	November	2017-11-01	0.162	120.374	113.304	4.7619	7.45	14.0782	4.32781
South Africa	December	2017-12-01	0.488	120.806	113.844	4.2236	7.53	13.1703	4.40367
South Africa	January	2018-01-01	1.323	122.246	114.385	3.91677	7.32	12.2041	4.28441
South Africa	February	2018-02-01	0.905	122.39	115.06	3.40633	7.12	11.822	3.7872
South Africa	March	2018-03-01	0.622	122.39	115.6	2.90557	7.06	11.8356	3.7702
South Africa	April	2018-04-01	1.679	122.822	116.275	3.39394	6.98	12.0841	4.30493
South Africa	May	2018-05-01	1.457	122.678	116.68	2.77443	7.01	12.5294	4.38283
South Africa	June	2018-06-01	1.419	122.822	116.95	2.89505	7.04	13.2855	4.3711
South Africa	July	2018-07-01	1.146	123.11	117.896	3.01205	7.07	13.4145	5.08021
South Africa	August	2018-08-01	0.329	122.966	117.761	3.1401	7.12	14.089	4.80427
South Africa	September	2018-09-01	0.483	123.398	118.436	3.50242	7.14	14.7797	4.87157
South Africa	October	2018-10-01	1.69	123.542	118.976	3.0012	7.2	14.4963	5.03089
South Africa	November	2018-11-01	0.942	124.118	119.111	3.11005	7.32	14.0866	5.11915
South Africa	December	2018-12-01	1.909	124.118	118.976	2.74136	7.5	14.1805	4.56942
South Africa	January	2019-01-01	1.098	125.846	118.841	2.94464	7.51	13.8615	3.84615
South Africa	February	2019-02-01	1.349	125.846	119.786	2.82353	7.25	13.7956	4.08341
South Africa	March	2019-03-01	1.988	126.278	120.732	3.17647	7.04	14.3831	4.41176
South Africa	April	2019-04-01	1.516	126.566	121.407	3.04807	7.11	14.1544	4.38521
South Africa	May	2019-05-01	2.919	126.998	121.812	3.52113	7.17	14.437	4.37018
South Africa	June	2019-06-01	2.005	127.43	122.217	3.75147	7.11	14.5665	4.44444
South Africa	July	2019-07-01	2.15	127.43	122.622	3.50877	7.03	14.0466	3.98643
South Africa	August	2019-08-01	2.185	128.15	122.892	4.21546	6.99	15.1423	4.32937
South Africa	September	2019-09-01	1.953	128.438	123.298	4.08401	6.85	14.8485	4.13851
South Africa	October	2019-10-01	1.984	128.294	123.298	3.84615	6.81	14.9065	3.61345
South Africa	November	2019-11-01	2.056	128.726	123.433	3.7123	7	14.8036	3.61041
South Africa	December	2019-12-01	0.568	129.014	123.703	3.94432	7.13	14.4357	3.94958
South Africa	January	2020-01-01	1.09	130.598	123.973	3.77574	6.86	14.3972	4.3771
South Africa	February	2020-02-01	1.217	131.173	125.188	4.23341	6.33	15.0153	4.50751
South Africa	March	2020-03-01	0.937	131.461	125.728	4.1049	6.09	16.6112	4.1425
South Africa	April	2020-04-01	0.851	131.893	124.918	4.20933	5.1	18.576	2.88303
South Africa	May	2020-05-01	1.393	132.325	124.243	4.19501	4.16	18.1426	1.97044
South Africa	June	2020-06-01	1.168	132.613	124.783	4.0678	4.1	17.1332	2.12766
South Africa	July	2020-07-01	1.056	132.757	126.539	4.18079	3.95	16.7714	3.18108
South Africa	August	2020-08-01	-0.116	132.901	126.674	3.70786	3.69	17.2308	3.09194
South Africa	September	2020-09-01	0.604	133.045	126.809	3.58744	3.45	16.7158	2.83861
South Africa	October	2020-10-01	1.763	134.917	127.349	5.16274	3.47	16.4613	3.24412
South Africa	November	2020-11-01	0.988	135.781	127.349	5.48098	3.59	15.5487	3.16045
South Africa	December	2020-12-01	0.989	136.645	127.484	5.91518	3.76	14.9058	3.07195
South Africa	January	2021-01-01	0.732	137.509	128.024	5.29217	3.81	15.1255	3.22581
South Africa	February	2021-02-01	0.487	137.797	128.835	5.0494	3.77	14.7521	2.8754
South Africa	March	2021-03-01	0.51	138.949	129.645	5.69551	3.82	14.9867	3.10263
South Africa	April	2021-04-01	2.14	140.245	130.59	6.33188	3.78	14.4079	4.56365
South Africa	May	2021-05-01	1.027	141.253	130.725	6.74646	3.61	14.0602	5.23349
South Africa	June	2021-06-01	1.886	141.397	131.13	6.62324	3.76	13.9167	5.04808
South Africa	July	2021-07-01	-0.37	141.685	132.481	6.72451	3.88	14.5329	4.74308
South Africa	August	2021-08-01	0.454	141.973	133.021	6.82557	3.72	14.789	4.97238
South Africa	September	2021-09-01	1.364	141.973	133.291	6.70996	3.83	14.5323	5.12618
South Africa	October	2021-10-01	0.228	143.268	133.696	6.18997	3.76	14.8587	5.02749
South Africa	November	2021-11-01	0.34	143.412	134.236	5.62036	3.81	15.5126	5.42027
South Africa	December	2021-12-01	0.717	143.988	135.047	5.37408	3.87	15.8695	5.88235
South Africa	January	2022-01-01	0.857	145.284	135.317	5.65445	3.87	15.4912	5.70312
South Africa	February	2022-02-01	1.097	146.724	136.127	6.47858	3.95	15.2134	5.6677
South Africa	March	2022-03-01	0.488	147.588	137.613	6.21762	4.22	14.9786	6.17284
South Africa	April	2022-04-01	-0.224	148.596	138.423	5.95482	4.3	14.9538	5.97243
South Africa	May	2022-05-01	1.017	151.908	139.368	7.54332	4.47	15.9011	6.65647
South Africa	June	2022-06-01	1.042	153.924	140.854	8.85947	5.13	15.7713	7.47521
South Africa	July	2022-07-01	1.626	155.651	143.149	9.85772	5.4	16.8427	8
South Africa	August	2022-08-01	0.848	158.387	143.555	11.5619	5.74	16.6845	7.96992
South Africa	September	2022-09-01	1.867	158.963	143.69	11.9675	5.78	17.5498	7.80195
South Africa	October	2022-10-01	3.154	160.403	144.095	11.9598	6.12	18.1226	7.77861
South Africa	November	2022-11-01	0.686	161.267	144.635	12.4498	6.19	17.4796	7.74963
South Africa	December	2022-12-01	1.04	161.987	145.175	12.5	6.6	17.2817	7.55556
South Africa	January	2023-01-01	1.324	165.011	145.04	13.5778	6.47	17.0875	7.16925
South Africa	February	2023-02-01	0.839	166.595	146.121	13.5427	6.58	17.8856	7.34754
South Africa	March	2023-03-01	0.794	168.322	147.606	14.0488	7.1	18.2693	7.26744
South Africa	April	2023-04-01	1.057	169.33	148.281	13.9535	7.72	18.1764	7.15318
South Africa	May	2023-05-01	0.972	169.906	148.551	11.8483	8.05	19.0527	6.59971
South Africa	June	2023-06-01	1.359	170.77	148.821	10.9448	8.49	18.756	5.60681
South Africa	July	2023-07-01	0.584	171.058	150.037	9.89824	8.57	18.1841	4.8218
South Africa	August	2023-08-01	1.333	171.058	150.442	8	8.44	18.7538	4.73538
South Africa	September	2023-09-01	0.564	172.066	151.522	8.24275	8.33	18.9784	5.42797
South Africa	October	2023-10-01	1.246	174.802	152.873	8.97666	8.55	19.0508	6.10687
South Africa	November	2023-11-01	2.333	176.098	152.738	9.19643	8.52	18.5379	5.60166
South Africa	December	2023-12-01	0.895	175.954	152.738	8.62222	8.45	18.6702	5.16529
